# Supplementary material for: Identification of apolipoprotein E-derived amyloid within cholesterol granulomas of leopard geckos (Eublepharis macularius)
Source: Sci Rep. 2024 Jun 14;14:13746. doi: 10.1038/s41598-024-64643-y (PMC11178906; doi:10.1038/s41598-024-64643-y)
Supplement: Supplementary file 2 — Supplementary Tables. [file 41598_2024_64643_MOESM2_ESM.xlsx]

## Sheet: Supplementary Table S1
Supplementary Table S1. List of proteins detected by mass spectrometry of the laser-microdissected samples.
Animal No.	Family	Accession	Score	Mass	Number of significant peptides	emPAI	Description
4	1	XP_054855853.1	1037	31365	41	4.48	apolipoprotein E [Eublepharis macularius]
4	2	XP_054843414.1	87	26221	2	0.13	trypsin I-P38-like [Eublepharis macularius]
4	3	XP_054826898.1	67	230995	5	0.01	protein Daple isoform X1 [Eublepharis macularius]
4	4	XP_054859234.1	65	57391	2	0.06	keratin, type II cytoskeletal 5-like [Eublepharis macularius]
4	5	XP_054848254.1	56	137546	2	0.05	collagen alpha-1(I) chain [Eublepharis macularius]
4	6	XP_054849674.1	43	99994	1	0.03	keratin, type I cytoskeletal 10-like [Eublepharis macularius]
4	7	XP_054845260.1	34	32898	1	0.1	ATP synthase subunit gamma, mitochondrial isoform X1 [Eublepharis macularius]
4	8	XP_054846921.1	32	129126	1	0.03	collagen alpha-2(I) chain [Eublepharis macularius]
4	9	XP_054858116.1	32	255945	1	0.01	A-kinase anchor protein 13 isoform X2 [Eublepharis macularius]
4	10	XP_054854691.1	26	42737	1	0.08	LIM domain-binding protein 2 isoform X1 [Eublepharis macularius]
4	11	XP_054845848.1	26	41682	1	0.08	left-right determination factor 2-like [Eublepharis macularius]
5	1	XP_054855853.1	445	31365	21	1.23	apolipoprotein E [Eublepharis macularius]
5	2	XP_054826898.1	65	230995	5	0.01	protein Daple isoform X1 [Eublepharis macularius]
5	3	XP_054859234.1	55	57391	2	0.06	keratin, type II cytoskeletal 5-like [Eublepharis macularius]
5	4	XP_054827852.1	32	53899	1	0.06	macrophage receptor MARCO [Eublepharis macularius]
5	5	XP_054842999.1	25	126776	1	0.03	structural maintenance of chromosomes protein 5 isoform X1 [Eublepharis macularius]
5	6	XP_054845970.1	16	29846	1	0.11	40S ribosomal protein S3a [Eublepharis macularius]
6	1	XP_054855853.1	1977	31365	85	17.23	apolipoprotein E [Eublepharis macularius]
6	2	XP_054848254.1	104	137546	5	0.07	collagen alpha-1(I) chain [Eublepharis macularius]
6	3	XP_054843414.1	91	26221	2	0.13	trypsin I-P38-like [Eublepharis macularius]
6	4	XP_054826898.1	61	230995	4	0.01	protein Daple isoform X1 [Eublepharis macularius]
6	5	XP_054831647.1	42	41766	1	0.08	actin, cytoplasmic 2 [Eublepharis macularius]
6	6	XP_054844790.1	34	15073	1	0.22	histone H2B 7-like [Eublepharis macularius]
6	7	XP_054840912.1	34	182495	1	0.02	phosphatidylinositol 3,4,5-trisphosphate-dependent Rac exchanger 2 protein [Eublepharis macularius]
6	8	XP_054856485.1	26	41285	1	0.08	acyl-coenzyme A diphosphatase NUDT19 [Eublepharis macularius]
6	9	XP_054853570.1	22	60910	1	0.05	far upstream element-binding protein 3 isoform X1 [Eublepharis macularius]
7	1	XP_054855853.1	1222	31365	60	4.48	apolipoprotein E [Eublepharis macularius]
7	2	XP_054826898.1	60	230995	4	0.01	protein Daple isoform X1 [Eublepharis macularius]
7	3	XP_054858047.1	37	51127	3	0.13	vitronectin [Eublepharis macularius]
7	4	XP_054833634.1	22	54424	1	0.06	cerebellar degeneration-related protein 2-like [Eublepharis macularius]
8	1	XP_054855853.1	1702	31365	62	8.05	apolipoprotein E [Eublepharis macularius]
8	2	XP_054849677.1	163	25163	7	0.45	serum amyloid P-component-like [Eublepharis macularius]
8	3	XP_054829824.1	69	16310	6	0.46	hemoglobin subunit beta-2-like [Eublepharis macularius]
8	4	XP_054843414.1	63	26221	1	0.13	trypsin I-P38-like [Eublepharis macularius]
8	5	XP_054826898.1	59	230995	5	0.01	protein Daple isoform X1 [Eublepharis macularius]
8	6	XP_054848662.1	55	11360	1	0.3	histone H4 [Eublepharis macularius]
8	7	XP_054850663.1	47	15618	2	0.22	hemoglobin subunit alpha-1-like [Eublepharis macularius]
8	8	XP_054844790.1	35	15073	1	0.22	histone H2B 7-like [Eublepharis macularius]
8	9	XP_054848254.1	28	137546	1	0.02	collagen alpha-1(I) chain [Eublepharis macularius]
8	10	XP_054850229.1	22	94487	1	0.03	vomeronasal type-2 receptor 26-like [Eublepharis macularius]

## Sheet: Supplementary Table S2
Supplementary Table S2. List of proteins detected by mass spectrometry of the needle-microdissected samples.
Animal No.	Family	Accession	Score	Mass	Number of significant peptides	emPAI	Description
7(1)	1	XP_054855853.1	4719	31365	191	221.68	apolipoprotein E [Eublepharis macularius]
7(1)	2	XP_054831647.1	390	41766	20	0.98	actin, cytoplasmic 2 [Eublepharis macularius]
7(1)	2	XP_054827338.1	237	41971	12	0.46	actin, aortic smooth muscle isoform X1 [Eublepharis macularius]
7(1)	3	XP_054858047.1	296	51127	9	0.13	vitronectin [Eublepharis macularius]
7(1)	4	XP_054847204.1	134	53600	6	0.27	vimentin [Eublepharis macularius]
7(1)	5	XP_054848204.1	120	13918	3	0.55	histone H2B 1/2/3/4/6-like [Eublepharis macularius]
7(1)	6	XP_054848202.1	80	13960	5	0.54	histone H2A-IV [Eublepharis macularius]
7(1)	7	XP_054848238.1	80	33877	2	0.1	integrin alpha-M-like [Eublepharis macularius]
7(1)	8	XP_054856529.1	61	52216	2	0.06	clusterin [Eublepharis macularius]
7(1)	9	XP_054842692.1	56	66541	2	0.05	complement component C9 [Eublepharis macularius]
7(1)	10	XP_054848254.1	56	137546	2	0.02	collagen alpha-1(I) chain [Eublepharis macularius]
7(1)	11	XP_054846921.1	53	129126	1	0.05	collagen alpha-2(I) chain [Eublepharis macularius]
7(1)	12	XP_054845267.1	42	31599	1	0.1	lithostathine-1-like isoform X1 [Eublepharis macularius]
7(1)	13	XP_054859935.1	31	484807	2	0.01	E3 ubiquitin-protein ligase HUWE1 isoform X1 [Eublepharis macularius]
7(1)	14	XP_054835788.1	31	47458	1	0.07	ceramide synthase 4-like [Eublepharis macularius]
7(1)	15	XP_054838023.1	30	177990	1	0.02	LOW QUALITY PROTEIN: ALK tyrosine kinase receptor [Eublepharis macularius]
7(1)	16	XP_054845469.1	26	184374	1	0.02	rap guanine nucleotide exchange factor 2 isoform X1 [Eublepharis macularius]
7(1)	17	XP_054854389.1	21	20502	1	0.16	lipocalin-15-like [Eublepharis macularius]
7(1)	18	XP_054829823.1	20	16368	1	0.21	hemoglobin subunit beta-2-like [Eublepharis macularius]
7(1)	19	XP_054858207.1	19	38624	1	0.09	annexin A2 [Eublepharis macularius]
7(1)	20	XP_054855177.1	17	175686	1	0.02	rho guanine nucleotide exchange factor 11 isoform X1 [Eublepharis macularius]
7(2)	1	XP_054855853.1	3331	31365	133	39.61	apolipoprotein E [Eublepharis macularius]
7(2)	2	XP_054831647.1	1076	41766	46	2.12	actin, cytoplasmic 2 [Eublepharis macularius]
7(2)	2	XP_054827338.1	724	41971	28	1.13	actin, aortic smooth muscle isoform X1 [Eublepharis macularius]
7(2)	3	XP_054847204.1	737	53600	23	0.81	vimentin [Eublepharis macularius]
7(2)	4	XP_054850332.1	296	57336	15	0.4	uncharacterized protein LOC129339774 [Eublepharis macularius]
7(2)	4	XP_054851236.1	154	27501	7	0.98	histone H3-like isoform X1 [Eublepharis macularius]
7(2)	5	XP_054850273.1	288	346336	14	0.09	collagen alpha-3(VI) chain [Eublepharis macularius]
7(2)	6	XP_054849309.1	157	13972	8	0.92	histone H2B 1/2/3/4/6-like [Eublepharis macularius]
7(2)	7	XP_054858451.1	148	35672	4	0.19	glyceraldehyde-3-phosphate dehydrogenase [Eublepharis macularius]
7(2)	8	XP_054847789.1	76	69910	2	0.05	albumin-like [Eublepharis macularius]
7(2)	9	XP_054858047.1	74	51127	4	0.13	vitronectin [Eublepharis macularius]
7(2)	10	XP_054848238.1	59	33877	2	0.1	integrin alpha-M-like [Eublepharis macularius]
7(2)	11	XP_054826270.1	58	108090	2	0.03	collagen alpha-2(VI) chain isoform X1 [Eublepharis macularius]
7(2)	12	XP_054848254.1	54	137546	3	0.05	collagen alpha-1(I) chain [Eublepharis macularius]
7(2)	13	XP_054826937.1	52	261369	3	0.02	fibronectin isoform X1 [Eublepharis macularius]
7(2)	14	XP_054846921.1	46	129126	1	0.03	collagen alpha-2(I) chain [Eublepharis macularius]
7(2)	15	XP_054842692.1	46	66541	2	0.05	complement component C9 [Eublepharis macularius]
7(2)	16	XP_054853422.1	44	83177	1	0.04	gelsolin isoform X1 [Eublepharis macularius]
7(2)	17	XP_054827461.1	38	49899	1	0.07	tubulin alpha-4A chain isoform X1 [Eublepharis macularius]
7(2)	18	XP_054858207.1	38	38624	2	0.09	annexin A2 [Eublepharis macularius]
7(2)	19	XP_054858447.1	32	164433	2	0.04	alpha-2-macroglobulin-like protein 1 [Eublepharis macularius]
7(2)	20	XP_054829823.1	31	16368	2	0.21	hemoglobin subunit beta-2-like [Eublepharis macularius]
7(2)	21	XP_054838023.1	26	177990	1	0.02	LOW QUALITY PROTEIN: ALK tyrosine kinase receptor [Eublepharis macularius]
7(2)	22	XP_054845469.1	26	184374	1	0.02	rap guanine nucleotide exchange factor 2 isoform X1 [Eublepharis macularius]
7(2)	23	XP_054833927.1	23	72589	1	0.05	zinc finger and SCAN domain-containing protein 30-like isoform X1 [Eublepharis macularius]
7(3)	1	XP_054855853.1	4367	31365	181	181.28	apolipoprotein E [Eublepharis macularius]
7(3)	2	XP_054831647.1	400	41766	19	0.7	actin, cytoplasmic 2 [Eublepharis macularius]
7(3)	2	XP_054827338.1	291	41971	14	0.57	actin, aortic smooth muscle isoform X1 [Eublepharis macularius]
7(3)	3	XP_054847204.1	308	53600	8	0.35	vimentin [Eublepharis macularius]
7(3)	4	XP_054858047.1	288	51127	9	0.13	vitronectin [Eublepharis macularius]
7(3)	5	XP_054848204.1	138	13918	2	0.24	histone H2B 1/2/3/4/6-like [Eublepharis macularius]
7(3)	6	XP_054850663.1	128	15618	3	0.48	hemoglobin subunit alpha-1-like [Eublepharis macularius]
7(3)	7	XP_054848238.1	111	33877	3	0.1	integrin alpha-M-like [Eublepharis macularius]
7(3)	8	XP_054850332.1	109	57336	7	0.18	uncharacterized protein LOC129339774 [Eublepharis macularius]
7(3)	8	XP_054834364.1	50	16548	2	0.45	histone H2A-like [Eublepharis macularius]
7(3)	9	XP_054829823.1	100	16368	4	0.46	hemoglobin subunit beta-2-like [Eublepharis macularius]
7(3)	10	XP_054842692.1	90	66541	2	0.05	complement component C9 [Eublepharis macularius]
7(3)	11	XP_054849674.1	52	99994	1	0.03	keratin, type I cytoskeletal 10-like [Eublepharis macularius]
7(3)	12	XP_054852921.1	45	11738	1	0.29	protein S100-A4-like [Eublepharis macularius]
7(3)	13	XP_054851236.1	45	27501	2	0.12	histone H3-like isoform X1 [Eublepharis macularius]
7(3)	14	XP_054846921.1	43	129126	2	0.05	collagen alpha-2(I) chain [Eublepharis macularius]
7(3)	15	XP_054826937.1	38	261369	1	0.01	fibronectin isoform X1 [Eublepharis macularius]
7(3)	16	XP_054845745.1	30	198992	2	0.02	probable ATP-dependent RNA helicase DDX60 isoform X1 [Eublepharis macularius]
7(3)	17	XP_054838023.1	28	177990	1	0.02	LOW QUALITY PROTEIN: ALK tyrosine kinase receptor [Eublepharis macularius]
7(3)	18	XP_054850273.1	28	346336	1	0.01	collagen alpha-3(VI) chain [Eublepharis macularius]
7(3)	19	XP_054847789.1	18	69910	1	0.05	albumin-like [Eublepharis macularius]
7(3)	20	XP_054855994.1	16	14053	1	0.24	neuron-specific calcium-binding protein hippocalcin isoform X2 [Eublepharis macularius]

## Sheet: Supplementary Table S3
Supplementary Table S3. List of peptide fragments detected by mass spectrometry of the laser-microdissected samples.
Animal No.	Accession	Protein name	Start	End	Score	Expect	Peptide sequence	Modification	Position of modification
4	XP_054855853.1	apolipoprotein E [Eublepharis macularius]	19	27	36.29	0.0058	NPVVQEQPR
4	XP_054855853.1	apolipoprotein E [Eublepharis macularius]	44	56	37.62	0.0057	IGNSADEVTTQIK
4	XP_054855853.1	apolipoprotein E [Eublepharis macularius]	63	83	68.19	8.4e-07	ELDGLITDTMAELELYTNDLR
4	XP_054855853.1	apolipoprotein E [Eublepharis macularius]	63	83	62.48	2.6e-06	ELDGLITDTMAELELYTNDLR
4	XP_054855853.1	apolipoprotein E [Eublepharis macularius]	63	83	38.26	0.0009	ELDGLITDTMAELELYTNDLR
4	XP_054855853.1	apolipoprotein E [Eublepharis macularius]	63	83	28.74	0.002	ELDGLITDTMAELELYTNDLR
4	XP_054855853.1	apolipoprotein E [Eublepharis macularius]	63	83	38.02	0.0084	ELDGLITDTMAELELYTNDLR
4	XP_054855853.1	apolipoprotein E [Eublepharis macularius]	63	83	25.8	0.021	ELDGLITDTMAELELYTNDLR
4	XP_054855853.1	apolipoprotein E [Eublepharis macularius]	86	96	64.36	3.2e-05	LGPYAQDVQQR
4	XP_054855853.1	apolipoprotein E [Eublepharis macularius]	86	96	48.26	0.00047	LGPYAQDVQQR
4	XP_054855853.1	apolipoprotein E [Eublepharis macularius]	86	96	36.8	0.0037	LGPYAQDVQQR
4	XP_054855853.1	apolipoprotein E [Eublepharis macularius]	97	107	52.54	0.00036	LTTEVSTLSGK
4	XP_054855853.1	apolipoprotein E [Eublepharis macularius]	97	107	45.94	0.0011	LTTEVSTLSGK
4	XP_054855853.1	apolipoprotein E [Eublepharis macularius]	163	171	48.99	0.00041	FATYAEEVR
4	XP_054855853.1	apolipoprotein E [Eublepharis macularius]	185	195	38.69	0.012	LEPYLSSVSEK
4	XP_054855853.1	apolipoprotein E [Eublepharis macularius]	200	212	95.45	2.3e-08	VQALQQAIGEQGR
4	XP_054855853.1	apolipoprotein E [Eublepharis macularius]	200	212	91.43	4e-08	VQALQQAIGEQGR
4	XP_054855853.1	apolipoprotein E [Eublepharis macularius]	200	212	84.34	2.7e-07	VQALQQAIGEQGR
4	XP_054855853.1	apolipoprotein E [Eublepharis macularius]	200	212	83.16	3e-07	VQALQQAIGEQGR
4	XP_054855853.1	apolipoprotein E [Eublepharis macularius]	200	212	76.1	3e-06	VQALQQAIGEQGR
4	XP_054855853.1	apolipoprotein E [Eublepharis macularius]	213	221	54.36	6.9e-05	MVQEQFNAR
4	XP_054855853.1	apolipoprotein E [Eublepharis macularius]	213	221	54.23	6.9e-05	MVQEQFNAR
4	XP_054855853.1	apolipoprotein E [Eublepharis macularius]	213	221	56.89	0.00011	MVQEQFNAR	Oxidation (M)	0.100000000.0
4	XP_054855853.1	apolipoprotein E [Eublepharis macularius]	213	221	50.14	0.0002	MVQEQFNAR
4	XP_054855853.1	apolipoprotein E [Eublepharis macularius]	213	221	50.24	0.00043	MVQEQFNAR	Oxidation (M)	0.100000000.0
4	XP_054855853.1	apolipoprotein E [Eublepharis macularius]	213	221	35.32	0.005	MVQEQFNAR	Oxidation (M)	0.100000000.0
4	XP_054855853.1	apolipoprotein E [Eublepharis macularius]	222	228	27.97	0.0069	AQELQDH
4	XP_054855853.1	apolipoprotein E [Eublepharis macularius]	222	228	19.55	0.03	AQELQDH
4	XP_054855853.1	apolipoprotein E [Eublepharis macularius]	222	230	42.84	0.0037	AQELQDHFR
4	XP_054855853.1	apolipoprotein E [Eublepharis macularius]	222	230	42.65	0.0039	AQELQDHFR
4	XP_054855853.1	apolipoprotein E [Eublepharis macularius]	222	230	35.26	0.0088	AQELQDHFR
4	XP_054855853.1	apolipoprotein E [Eublepharis macularius]	222	230	34.28	0.026	AQELQDHFR
4	XP_054855853.1	apolipoprotein E [Eublepharis macularius]	222	230	34.18	0.027	AQELQDHFR
4	XP_054855853.1	apolipoprotein E [Eublepharis macularius]	238	246	35.95	0.036	ENIDQVAEK
4	XP_054855853.1	apolipoprotein E [Eublepharis macularius]	249	268	80.35	8.8e-08	EWLTPLLNDLSSQIQTLVEK
4	XP_054855853.1	apolipoprotein E [Eublepharis macularius]	249	268	76.98	1.3e-07	EWLTPLLNDLSSQIQTLVEK
4	XP_054855853.1	apolipoprotein E [Eublepharis macularius]	249	268	55	9.6e-06	EWLTPLLNDLSSQIQTLVEK
4	XP_054855853.1	apolipoprotein E [Eublepharis macularius]	249	268	50.68	4.6e-05	EWLTPLLNDLSSQIQTLVEK
4	XP_054855853.1	apolipoprotein E [Eublepharis macularius]	249	268	62.18	5.4e-05	EWLTPLLNDLSSQIQTLVEK
4	XP_054855853.1	apolipoprotein E [Eublepharis macularius]	249	268	55.55	0.00013	EWLTPLLNDLSSQIQTLVEK
4	XP_054855853.1	apolipoprotein E [Eublepharis macularius]	249	268	36.48	0.0019	EWLTPLLNDLSSQIQTLVEK
5	XP_054855853.1	apolipoprotein E [Eublepharis macularius]	63	83	37.39	0.00083	ELDGLITDTMAELELYTNDLR
5	XP_054855853.1	apolipoprotein E [Eublepharis macularius]	63	83	23.36	0.027	ELDGLITDTMAELELYTNDLR
5	XP_054855853.1	apolipoprotein E [Eublepharis macularius]	86	96	37.98	0.018	LGPYAQDVQQR
5	XP_054855853.1	apolipoprotein E [Eublepharis macularius]	185	195	29.41	0.03	LEPYLSSVSEK
5	XP_054855853.1	apolipoprotein E [Eublepharis macularius]	200	212	91.83	5.3e-08	VQALQQAIGEQGR
5	XP_054855853.1	apolipoprotein E [Eublepharis macularius]	200	212	84.25	3.1e-07	VQALQQAIGEQGR
5	XP_054855853.1	apolipoprotein E [Eublepharis macularius]	200	212	82.88	4.2e-07	VQALQQAIGEQGR
5	XP_054855853.1	apolipoprotein E [Eublepharis macularius]	200	212	58.24	1.2e-05	VQALQQAIGEQGR
5	XP_054855853.1	apolipoprotein E [Eublepharis macularius]	200	212	66.19	1.9e-05	VQALQQAIGEQGR
5	XP_054855853.1	apolipoprotein E [Eublepharis macularius]	213	221	54.8	6.6e-05	MVQEQFNAR
5	XP_054855853.1	apolipoprotein E [Eublepharis macularius]	213	221	51.04	0.00013	MVQEQFNAR
5	XP_054855853.1	apolipoprotein E [Eublepharis macularius]	213	221	41.69	0.00056	MVQEQFNAR
5	XP_054855853.1	apolipoprotein E [Eublepharis macularius]	213	221	50.8	0.00063	MVQEQFNAR
5	XP_054855853.1	apolipoprotein E [Eublepharis macularius]	213	221	40.45	0.0014	MVQEQFNAR
5	XP_054855853.1	apolipoprotein E [Eublepharis macularius]	213	221	34.78	0.0062	MVQEQFNAR
5	XP_054855853.1	apolipoprotein E [Eublepharis macularius]	213	221	23.96	0.038	MVQEQFNAR	Oxidation (M)	0.200000000.0
5	XP_054855853.1	apolipoprotein E [Eublepharis macularius]	222	230	35.34	0.0082	AQELQDHFR
5	XP_054855853.1	apolipoprotein E [Eublepharis macularius]	222	230	38.91	0.0088	AQELQDHFR
5	XP_054855853.1	apolipoprotein E [Eublepharis macularius]	222	230	34.53	0.016	AQELQDHFR
5	XP_054855853.1	apolipoprotein E [Eublepharis macularius]	222	230	25.75	0.047	AQELQDHFR
5	XP_054855853.1	apolipoprotein E [Eublepharis macularius]	249	268	33.12	0.0039	EWLTPLLNDLSSQIQTLVEK
6	XP_054855853.1	apolipoprotein E [Eublepharis macularius]	19	27	51.37	0.00022	NPVVQEQPR
6	XP_054855853.1	apolipoprotein E [Eublepharis macularius]	19	27	37.06	0.013	NPVVQEQPR
6	XP_054855853.1	apolipoprotein E [Eublepharis macularius]	28	43	61.49	4.8e-05	SNWEGAVEVFWDYVNK
6	XP_054855853.1	apolipoprotein E [Eublepharis macularius]	28	43	61.63	4.9e-05	SNWEGAVEVFWDYVNK
6	XP_054855853.1	apolipoprotein E [Eublepharis macularius]	28	43	54.68	0.00023	SNWEGAVEVFWDYVNK
6	XP_054855853.1	apolipoprotein E [Eublepharis macularius]	28	43	31.79	0.047	SNWEGAVEVFWDYVNK
6	XP_054855853.1	apolipoprotein E [Eublepharis macularius]	44	56	64.69	2.6e-05	IGNSADEVTTQIK
6	XP_054855853.1	apolipoprotein E [Eublepharis macularius]	47	56	41.8	0.0057	SADEVTTQIK
6	XP_054855853.1	apolipoprotein E [Eublepharis macularius]	63	78	20.78	0.046	ELDGLITDTMAELELY
6	XP_054855853.1	apolipoprotein E [Eublepharis macularius]	63	83	97.34	1.5e-09	ELDGLITDTMAELELYTNDLR
6	XP_054855853.1	apolipoprotein E [Eublepharis macularius]	63	83	76.45	1.1e-07	ELDGLITDTMAELELYTNDLR
6	XP_054855853.1	apolipoprotein E [Eublepharis macularius]	63	83	54.39	2.3e-05	ELDGLITDTMAELELYTNDLR
6	XP_054855853.1	apolipoprotein E [Eublepharis macularius]	63	83	46.36	0.00027	ELDGLITDTMAELELYTNDLR
6	XP_054855853.1	apolipoprotein E [Eublepharis macularius]	63	83	38.27	0.00071	ELDGLITDTMAELELYTNDLR
6	XP_054855853.1	apolipoprotein E [Eublepharis macularius]	63	83	46.09	0.00082	ELDGLITDTMAELELYTNDLR
6	XP_054855853.1	apolipoprotein E [Eublepharis macularius]	63	83	45.89	0.0014	ELDGLITDTMAELELYTNDLR
6	XP_054855853.1	apolipoprotein E [Eublepharis macularius]	63	83	38.26	0.0059	ELDGLITDTMAELELYTNDLR
6	XP_054855853.1	apolipoprotein E [Eublepharis macularius]	63	83	31.31	0.0064	ELDGLITDTMAELELYTNDLR
6	XP_054855853.1	apolipoprotein E [Eublepharis macularius]	63	83	28.33	0.0089	ELDGLITDTMAELELYTNDLR
6	XP_054855853.1	apolipoprotein E [Eublepharis macularius]	63	83	27.35	0.03	ELDGLITDTMAELELYTNDLR
6	XP_054855853.1	apolipoprotein E [Eublepharis macularius]	63	83	22.53	0.039	ELDGLITDTMAELELYTNDLR
6	XP_054855853.1	apolipoprotein E [Eublepharis macularius]	86	96	59.4	5.5e-05	LGPYAQDVQQR
6	XP_054855853.1	apolipoprotein E [Eublepharis macularius]	86	96	46.87	0.00079	LGPYAQDVQQR
6	XP_054855853.1	apolipoprotein E [Eublepharis macularius]	86	96	46.42	0.0011	LGPYAQDVQQR
6	XP_054855853.1	apolipoprotein E [Eublepharis macularius]	86	96	34.8	0.0043	LGPYAQDVQQR
6	XP_054855853.1	apolipoprotein E [Eublepharis macularius]	97	107	48.5	0.00069	LTTEVSTLSGK
6	XP_054855853.1	apolipoprotein E [Eublepharis macularius]	97	107	47.12	0.00095	LTTEVSTLSGK
6	XP_054855853.1	apolipoprotein E [Eublepharis macularius]	97	107	43.9	0.0012	LTTEVSTLSGK
6	XP_054855853.1	apolipoprotein E [Eublepharis macularius]	110	116	35.3	0.021	TDMEEAK
6	XP_054855853.1	apolipoprotein E [Eublepharis macularius]	110	116	34.55	0.025	TDMEEAK
6	XP_054855853.1	apolipoprotein E [Eublepharis macularius]	128	138	65.08	1.1e-05	VMFDHNVEVVR
6	XP_054855853.1	apolipoprotein E [Eublepharis macularius]	128	138	47.14	0.00029	VMFDHNVEVVR
6	XP_054855853.1	apolipoprotein E [Eublepharis macularius]	128	138	43.92	0.00067	VMFDHNVEVVR
6	XP_054855853.1	apolipoprotein E [Eublepharis macularius]	128	138	29.5	0.0047	VMFDHNVEVVR
6	XP_054855853.1	apolipoprotein E [Eublepharis macularius]	128	138	26.84	0.005	VMFDHNVEVVR
6	XP_054855853.1	apolipoprotein E [Eublepharis macularius]	128	138	35.96	0.0082	VMFDHNVEVVR
6	XP_054855853.1	apolipoprotein E [Eublepharis macularius]	128	138	26.22	0.036	VMFDHNVEVVR
6	XP_054855853.1	apolipoprotein E [Eublepharis macularius]	128	138	28.07	0.036	VMFDHNVEVVR
6	XP_054855853.1	apolipoprotein E [Eublepharis macularius]	139	146	28.28	0.038	SQGEMLLR
6	XP_054855853.1	apolipoprotein E [Eublepharis macularius]	163	171	42.72	0.0018	FATYAEEVR
6	XP_054855853.1	apolipoprotein E [Eublepharis macularius]	163	171	42.13	0.0028	FATYAEEVR
6	XP_054855853.1	apolipoprotein E [Eublepharis macularius]	185	195	50.65	0.00094	LEPYLSSVSEK
6	XP_054855853.1	apolipoprotein E [Eublepharis macularius]	185	195	41.58	0.0022	LEPYLSSVSEK
6	XP_054855853.1	apolipoprotein E [Eublepharis macularius]	185	195	41.21	0.0078	LEPYLSSVSEK
6	XP_054855853.1	apolipoprotein E [Eublepharis macularius]	200	212	93.92	3.3e-08	VQALQQAIGEQGR
6	XP_054855853.1	apolipoprotein E [Eublepharis macularius]	200	212	86.49	1.8e-07	VQALQQAIGEQGR
6	XP_054855853.1	apolipoprotein E [Eublepharis macularius]	200	212	82.78	4.3e-07	VQALQQAIGEQGR
6	XP_054855853.1	apolipoprotein E [Eublepharis macularius]	200	212	77.86	8.7e-07	VQALQQAIGEQGR
6	XP_054855853.1	apolipoprotein E [Eublepharis macularius]	200	212	77.74	8.9e-07	VQALQQAIGEQGR
6	XP_054855853.1	apolipoprotein E [Eublepharis macularius]	200	212	56.66	2.2e-05	VQALQQAIGEQGR
6	XP_054855853.1	apolipoprotein E [Eublepharis macularius]	200	212	53.3	0.00038	VQALQQAIGEQGR
6	XP_054855853.1	apolipoprotein E [Eublepharis macularius]	213	221	67.97	4e-06	MVQEQFNAR
6	XP_054855853.1	apolipoprotein E [Eublepharis macularius]	213	221	54.35	6.4e-05	MVQEQFNAR
6	XP_054855853.1	apolipoprotein E [Eublepharis macularius]	213	221	52.92	0.00014	MVQEQFNAR	Oxidation (M)	0.100000000.0
6	XP_054855853.1	apolipoprotein E [Eublepharis macularius]	213	221	49.62	0.00019	MVQEQFNAR
6	XP_054855853.1	apolipoprotein E [Eublepharis macularius]	213	221	50.6	0.00019	MVQEQFNAR	Oxidation (M)	0.100000000.0
6	XP_054855853.1	apolipoprotein E [Eublepharis macularius]	213	221	50.86	0.00022	MVQEQFNAR
6	XP_054855853.1	apolipoprotein E [Eublepharis macularius]	213	221	50.64	0.00038	MVQEQFNAR
6	XP_054855853.1	apolipoprotein E [Eublepharis macularius]	213	221	42.94	0.0027	MVQEQFNAR
6	XP_054855853.1	apolipoprotein E [Eublepharis macularius]	213	221	33.44	0.0084	MVQEQFNAR
6	XP_054855853.1	apolipoprotein E [Eublepharis macularius]	222	228	36.03	0.0018	AQELQDH
6	XP_054855853.1	apolipoprotein E [Eublepharis macularius]	222	228	36.65	0.0021	AQELQDH
6	XP_054855853.1	apolipoprotein E [Eublepharis macularius]	222	228	28.07	0.0032	AQELQDH
6	XP_054855853.1	apolipoprotein E [Eublepharis macularius]	222	229	46.44	0.00011	AQELQDHF
6	XP_054855853.1	apolipoprotein E [Eublepharis macularius]	222	229	42.67	0.00015	AQELQDHF
6	XP_054855853.1	apolipoprotein E [Eublepharis macularius]	222	230	40.14	0.0099	AQELQDHFR
6	XP_054855853.1	apolipoprotein E [Eublepharis macularius]	222	230	36.66	0.022	AQELQDHFR
6	XP_054855853.1	apolipoprotein E [Eublepharis macularius]	222	230	30.85	0.033	AQELQDHFR
6	XP_054855853.1	apolipoprotein E [Eublepharis macularius]	222	230	31.65	0.047	AQELQDHFR
6	XP_054855853.1	apolipoprotein E [Eublepharis macularius]	238	246	35.42	0.044	ENIDQVAEK
6	XP_054855853.1	apolipoprotein E [Eublepharis macularius]	249	268	109.78	8e-11	EWLTPLLNDLSSQIQTLVEK
6	XP_054855853.1	apolipoprotein E [Eublepharis macularius]	249	268	100.86	4.3e-10	EWLTPLLNDLSSQIQTLVEK
6	XP_054855853.1	apolipoprotein E [Eublepharis macularius]	249	268	89.44	9.8e-09	EWLTPLLNDLSSQIQTLVEK
6	XP_054855853.1	apolipoprotein E [Eublepharis macularius]	249	268	80.74	6.5e-08	EWLTPLLNDLSSQIQTLVEK
6	XP_054855853.1	apolipoprotein E [Eublepharis macularius]	249	268	61.34	1.2e-05	EWLTPLLNDLSSQIQTLVEK
6	XP_054855853.1	apolipoprotein E [Eublepharis macularius]	249	268	62.21	1.4e-05	EWLTPLLNDLSSQIQTLVEK
6	XP_054855853.1	apolipoprotein E [Eublepharis macularius]	249	268	63.04	1.5e-05	EWLTPLLNDLSSQIQTLVEK
6	XP_054855853.1	apolipoprotein E [Eublepharis macularius]	249	268	52.28	3.7e-05	EWLTPLLNDLSSQIQTLVEK
6	XP_054855853.1	apolipoprotein E [Eublepharis macularius]	249	268	51.18	4.4e-05	EWLTPLLNDLSSQIQTLVEK	Methyl (K)	0.00000000000000000002.0
6	XP_054855853.1	apolipoprotein E [Eublepharis macularius]	249	268	46.65	4.8e-05	EWLTPLLNDLSSQIQTLVEK
6	XP_054855853.1	apolipoprotein E [Eublepharis macularius]	249	268	36.36	0.0015	EWLTPLLNDLSSQIQTLVEK
6	XP_054855853.1	apolipoprotein E [Eublepharis macularius]	249	268	46.55	0.0023	EWLTPLLNDLSSQIQTLVEK	Methyl (K)	0.00000000000000000002.0
6	XP_054855853.1	apolipoprotein E [Eublepharis macularius]	249	268	31.32	0.0035	EWLTPLLNDLSSQIQTLVEK	Methyl (K)	0.00000000000000000002.0
6	XP_054855853.1	apolipoprotein E [Eublepharis macularius]	249	268	27.28	0.0085	EWLTPLLNDLSSQIQTLVEK
6	XP_054855853.1	apolipoprotein E [Eublepharis macularius]	249	268	23.43	0.023	EWLTPLLNDLSSQIQTLVEK	Methyl (K)	0.00000000000000000002.0
7	XP_054855853.1	apolipoprotein E [Eublepharis macularius]	63	83	67.45	1.4e-06	ELDGLITDTMAELELYTNDLR
7	XP_054855853.1	apolipoprotein E [Eublepharis macularius]	63	83	36.66	0.00077	ELDGLITDTMAELELYTNDLR
7	XP_054855853.1	apolipoprotein E [Eublepharis macularius]	63	83	36.73	0.003	ELDGLITDTMAELELYTNDLR
7	XP_054855853.1	apolipoprotein E [Eublepharis macularius]	63	83	30.06	0.01	ELDGLITDTMAELELYTNDLR
7	XP_054855853.1	apolipoprotein E [Eublepharis macularius]	63	83	21.99	0.016	ELDGLITDTMAELELYTNDLR
7	XP_054855853.1	apolipoprotein E [Eublepharis macularius]	86	96	53.28	0.00024	LGPYAQDVQQR
7	XP_054855853.1	apolipoprotein E [Eublepharis macularius]	97	107	38.69	0.0061	LTTEVSTLSGK
7	XP_054855853.1	apolipoprotein E [Eublepharis macularius]	97	107	32.67	0.0067	LTTEVSTLSGK
7	XP_054855853.1	apolipoprotein E [Eublepharis macularius]	128	138	27.2	0.018	VMFDHNVEVVR
7	XP_054855853.1	apolipoprotein E [Eublepharis macularius]	185	195	47.17	0.0015	LEPYLSSVSEK
7	XP_054855853.1	apolipoprotein E [Eublepharis macularius]	185	195	36.59	0.0097	LEPYLSSVSEK
7	XP_054855853.1	apolipoprotein E [Eublepharis macularius]	185	195	41.18	0.0098	LEPYLSSVSEK
7	XP_054855853.1	apolipoprotein E [Eublepharis macularius]	185	195	31.16	0.022	LEPYLSSVSEK
7	XP_054855853.1	apolipoprotein E [Eublepharis macularius]	185	199	47.42	0.0003	LEPYLSSVSEKGLQR	Methyl (K)	0.000000000010000.0
7	XP_054855853.1	apolipoprotein E [Eublepharis macularius]	185	199	40.81	0.0038	LEPYLSSVSEKGLQR	Methyl (K)	0.000000000010000.0
7	XP_054855853.1	apolipoprotein E [Eublepharis macularius]	200	212	92.48	4.1e-08	VQALQQAIGEQGR
7	XP_054855853.1	apolipoprotein E [Eublepharis macularius]	200	212	88.47	9.9e-08	VQALQQAIGEQGR
7	XP_054855853.1	apolipoprotein E [Eublepharis macularius]	200	212	80.5	5.1e-07	VQALQQAIGEQGR
7	XP_054855853.1	apolipoprotein E [Eublepharis macularius]	200	212	81.28	6e-07	VQALQQAIGEQGR
7	XP_054855853.1	apolipoprotein E [Eublepharis macularius]	200	212	77.73	1.1e-06	VQALQQAIGEQGR
7	XP_054855853.1	apolipoprotein E [Eublepharis macularius]	200	212	73.26	5.8e-06	VQALQQAIGEQGR
7	XP_054855853.1	apolipoprotein E [Eublepharis macularius]	200	212	68.46	7.4e-06	VQALQQAIGEQGR
7	XP_054855853.1	apolipoprotein E [Eublepharis macularius]	200	212	60.91	6.6e-05	VQALQQAIGEQGR
7	XP_054855853.1	apolipoprotein E [Eublepharis macularius]	200	212	60.54	7.2e-05	VQALQQAIGEQGR
7	XP_054855853.1	apolipoprotein E [Eublepharis macularius]	200	212	44.89	0.00033	VQALQQAIGEQGR
7	XP_054855853.1	apolipoprotein E [Eublepharis macularius]	200	212	47.94	0.0012	VQALQQAIGEQGR
7	XP_054855853.1	apolipoprotein E [Eublepharis macularius]	200	212	44.79	0.0027	VQALQQAIGEQGR
7	XP_054855853.1	apolipoprotein E [Eublepharis macularius]	200	212	36.88	0.03	VQALQQAIGEQGR
7	XP_054855853.1	apolipoprotein E [Eublepharis macularius]	200	221	43.92	0.0024	VQALQQAIGEQGRMVQEQFNAR
7	XP_054855853.1	apolipoprotein E [Eublepharis macularius]	213	221	57.27	3.9e-05	MVQEQFNAR
7	XP_054855853.1	apolipoprotein E [Eublepharis macularius]	213	221	50.83	0.00014	MVQEQFNAR
7	XP_054855853.1	apolipoprotein E [Eublepharis macularius]	213	221	50.47	0.00023	MVQEQFNAR
7	XP_054855853.1	apolipoprotein E [Eublepharis macularius]	213	221	51.2	0.00024	MVQEQFNAR
7	XP_054855853.1	apolipoprotein E [Eublepharis macularius]	213	221	54.13	0.00034	MVQEQFNAR
7	XP_054855853.1	apolipoprotein E [Eublepharis macularius]	213	221	50.39	0.00058	MVQEQFNAR	Oxidation (M)	0.200000000.0
7	XP_054855853.1	apolipoprotein E [Eublepharis macularius]	213	221	41.24	0.00084	MVQEQFNAR	Oxidation (M)	0.200000000.0
7	XP_054855853.1	apolipoprotein E [Eublepharis macularius]	213	221	42.96	0.0016	MVQEQFNAR
7	XP_054855853.1	apolipoprotein E [Eublepharis macularius]	213	221	46.13	0.0016	MVQEQFNAR	Oxidation (M)	0.200000000.0
7	XP_054855853.1	apolipoprotein E [Eublepharis macularius]	213	221	36.93	0.0088	MVQEQFNAR
7	XP_054855853.1	apolipoprotein E [Eublepharis macularius]	213	221	30.61	0.013	MVQEQFNAR	Oxidation (M)	0.200000000.0
7	XP_054855853.1	apolipoprotein E [Eublepharis macularius]	213	221	32.26	0.014	MVQEQFNAR
7	XP_054855853.1	apolipoprotein E [Eublepharis macularius]	213	221	36.43	0.014	MVQEQFNAR	Oxidation (M)	0.200000000.0
7	XP_054855853.1	apolipoprotein E [Eublepharis macularius]	222	229	44.42	6.8e-05	AQELQDHF
7	XP_054855853.1	apolipoprotein E [Eublepharis macularius]	222	229	46.07	0.00013	AQELQDHF
7	XP_054855853.1	apolipoprotein E [Eublepharis macularius]	222	229	42.47	0.00016	AQELQDHF
7	XP_054855853.1	apolipoprotein E [Eublepharis macularius]	222	229	46.37	0.00026	AQELQDHF
7	XP_054855853.1	apolipoprotein E [Eublepharis macularius]	222	229	38.52	0.00067	AQELQDHF
7	XP_054855853.1	apolipoprotein E [Eublepharis macularius]	222	229	40.44	0.00081	AQELQDHF
7	XP_054855853.1	apolipoprotein E [Eublepharis macularius]	222	230	48.74	0.00092	AQELQDHFR
7	XP_054855853.1	apolipoprotein E [Eublepharis macularius]	222	230	44.05	0.004	AQELQDHFR
7	XP_054855853.1	apolipoprotein E [Eublepharis macularius]	222	230	43.89	0.0042	AQELQDHFR
7	XP_054855853.1	apolipoprotein E [Eublepharis macularius]	222	230	38.52	0.0064	AQELQDHFR
7	XP_054855853.1	apolipoprotein E [Eublepharis macularius]	222	230	40.29	0.0095	AQELQDHFR
7	XP_054855853.1	apolipoprotein E [Eublepharis macularius]	222	230	39.2	0.012	AQELQDHFR
7	XP_054855853.1	apolipoprotein E [Eublepharis macularius]	222	230	35.95	0.017	AQELQDHFR
7	XP_054855853.1	apolipoprotein E [Eublepharis macularius]	222	230	36.14	0.023	AQELQDHFR
7	XP_054855853.1	apolipoprotein E [Eublepharis macularius]	249	268	49.78	3.3e-05	EWLTPLLNDLSSQIQTLVEK
7	XP_054855853.1	apolipoprotein E [Eublepharis macularius]	249	268	43.69	0.00016	EWLTPLLNDLSSQIQTLVEK
7	XP_054855853.1	apolipoprotein E [Eublepharis macularius]	249	268	38.63	0.0012	EWLTPLLNDLSSQIQTLVEK
7	XP_054855853.1	apolipoprotein E [Eublepharis macularius]	249	268	33.53	0.016	EWLTPLLNDLSSQIQTLVEK
8	XP_054855853.1	apolipoprotein E [Eublepharis macularius]	19	27	40.59	0.0015	NPVVQEQPR
8	XP_054855853.1	apolipoprotein E [Eublepharis macularius]	19	27	41.29	0.0028	NPVVQEQPR
8	XP_054855853.1	apolipoprotein E [Eublepharis macularius]	20	27	45.46	5.5e-05	PVVQEQPR
8	XP_054855853.1	apolipoprotein E [Eublepharis macularius]	20	27	33.81	0.0014	PVVQEQPR
8	XP_054855853.1	apolipoprotein E [Eublepharis macularius]	28	43	64.39	1.2e-05	SNWEGAVEVFWDYVNK
8	XP_054855853.1	apolipoprotein E [Eublepharis macularius]	28	43	59.22	1.7e-05	SNWEGAVEVFWDYVNK
8	XP_054855853.1	apolipoprotein E [Eublepharis macularius]	28	43	45.79	0.002	SNWEGAVEVFWDYVNK
8	XP_054855853.1	apolipoprotein E [Eublepharis macularius]	28	43	32.34	0.028	SNWEGAVEVFWDYVNK
8	XP_054855853.1	apolipoprotein E [Eublepharis macularius]	63	83	85.23	2.3e-08	ELDGLITDTMAELELYTNDLR
8	XP_054855853.1	apolipoprotein E [Eublepharis macularius]	63	83	73.19	4.7e-07	ELDGLITDTMAELELYTNDLR
8	XP_054855853.1	apolipoprotein E [Eublepharis macularius]	63	83	69.63	6.1e-07	ELDGLITDTMAELELYTNDLR
8	XP_054855853.1	apolipoprotein E [Eublepharis macularius]	63	83	76.38	1.5e-06	ELDGLITDTMAELELYTNDLR
8	XP_054855853.1	apolipoprotein E [Eublepharis macularius]	63	83	61.06	5.5e-06	ELDGLITDTMAELELYTNDLR
8	XP_054855853.1	apolipoprotein E [Eublepharis macularius]	63	83	50.31	3e-05	ELDGLITDTMAELELYTNDLR
8	XP_054855853.1	apolipoprotein E [Eublepharis macularius]	63	83	61.64	6.4e-05	ELDGLITDTMAELELYTNDLR
8	XP_054855853.1	apolipoprotein E [Eublepharis macularius]	63	83	37.33	0.0012	ELDGLITDTMAELELYTNDLR
8	XP_054855853.1	apolipoprotein E [Eublepharis macularius]	63	83	35.46	0.0044	ELDGLITDTMAELELYTNDLR
8	XP_054855853.1	apolipoprotein E [Eublepharis macularius]	63	83	20.83	0.012	ELDGLITDTMAELELYTNDLR
8	XP_054855853.1	apolipoprotein E [Eublepharis macularius]	63	83	31.86	0.018	ELDGLITDTMAELELYTNDLR
8	XP_054855853.1	apolipoprotein E [Eublepharis macularius]	63	83	16.87	0.026	ELDGLITDTMAELELYTNDLR
8	XP_054855853.1	apolipoprotein E [Eublepharis macularius]	63	83	26.42	0.036	ELDGLITDTMAELELYTNDLR
8	XP_054855853.1	apolipoprotein E [Eublepharis macularius]	86	96	41.08	0.0025	LGPYAQDVQQR
8	XP_054855853.1	apolipoprotein E [Eublepharis macularius]	86	96	44.74	0.0038	LGPYAQDVQQR
8	XP_054855853.1	apolipoprotein E [Eublepharis macularius]	86	96	39.76	0.012	LGPYAQDVQQR
8	XP_054855853.1	apolipoprotein E [Eublepharis macularius]	97	107	52.44	0.0003	LTTEVSTLSGK
8	XP_054855853.1	apolipoprotein E [Eublepharis macularius]	97	107	47.82	0.00057	LTTEVSTLSGK
8	XP_054855853.1	apolipoprotein E [Eublepharis macularius]	128	138	59.34	1.3e-05	VMFDHNVEVVR
8	XP_054855853.1	apolipoprotein E [Eublepharis macularius]	128	138	40.76	0.0011	VMFDHNVEVVR
8	XP_054855853.1	apolipoprotein E [Eublepharis macularius]	128	138	26.95	0.041	VMFDHNVEVVR
8	XP_054855853.1	apolipoprotein E [Eublepharis macularius]	139	146	39.49	0.0053	SQGEMLLR	Oxidation (M)	0.00001000.0
8	XP_054855853.1	apolipoprotein E [Eublepharis macularius]	139	146	25.54	0.04	SQGEMLLR
8	XP_054855853.1	apolipoprotein E [Eublepharis macularius]	163	171	44.4	0.00052	FATYAEEVR
8	XP_054855853.1	apolipoprotein E [Eublepharis macularius]	163	171	38.02	0.0024	FATYAEEVR
8	XP_054855853.1	apolipoprotein E [Eublepharis macularius]	185	195	40.87	0.0026	LEPYLSSVSEK
8	XP_054855853.1	apolipoprotein E [Eublepharis macularius]	185	195	42.99	0.0034	LEPYLSSVSEK
8	XP_054855853.1	apolipoprotein E [Eublepharis macularius]	200	212	106.47	2.8e-09	VQALQQAIGEQGR
8	XP_054855853.1	apolipoprotein E [Eublepharis macularius]	200	212	98.8	1e-08	VQALQQAIGEQGR
8	XP_054855853.1	apolipoprotein E [Eublepharis macularius]	200	212	91.32	6.2e-08	VQALQQAIGEQGR
8	XP_054855853.1	apolipoprotein E [Eublepharis macularius]	200	212	84.41	2.9e-07	VQALQQAIGEQGR
8	XP_054855853.1	apolipoprotein E [Eublepharis macularius]	200	212	81.24	9.3e-07	VQALQQAIGEQGR
8	XP_054855853.1	apolipoprotein E [Eublepharis macularius]	200	212	72.05	2.2e-06	VQALQQAIGEQGR
8	XP_054855853.1	apolipoprotein E [Eublepharis macularius]	200	212	58.79	1.5e-05	VQALQQAIGEQGR
8	XP_054855853.1	apolipoprotein E [Eublepharis macularius]	200	212	49.25	0.0001	VQALQQAIGEQGR
8	XP_054855853.1	apolipoprotein E [Eublepharis macularius]	213	221	55.73	8.4e-05	MVQEQFNAR
8	XP_054855853.1	apolipoprotein E [Eublepharis macularius]	213	221	54.46	8.5e-05	MVQEQFNAR
8	XP_054855853.1	apolipoprotein E [Eublepharis macularius]	213	221	47.27	0.0003	MVQEQFNAR
8	XP_054855853.1	apolipoprotein E [Eublepharis macularius]	213	221	45.31	0.00036	MVQEQFNAR	Oxidation (M)	0.100000000.0
8	XP_054855853.1	apolipoprotein E [Eublepharis macularius]	213	221	47.25	0.00039	MVQEQFNAR
8	XP_054855853.1	apolipoprotein E [Eublepharis macularius]	213	221	45.72	0.001	MVQEQFNAR
8	XP_054855853.1	apolipoprotein E [Eublepharis macularius]	213	221	47.05	0.0012	MVQEQFNAR	Oxidation (M)	0.100000000.0
8	XP_054855853.1	apolipoprotein E [Eublepharis macularius]	213	221	32.71	0.0085	MVQEQFNAR	Oxidation (M)	0.100000000.0
8	XP_054855853.1	apolipoprotein E [Eublepharis macularius]	222	229	46.73	0.00086	AQELQDHF
8	XP_054855853.1	apolipoprotein E [Eublepharis macularius]	222	229	30.4	0.0091	AQELQDHF
8	XP_054855853.1	apolipoprotein E [Eublepharis macularius]	222	230	39.08	0.013	AQELQDHFR
8	XP_054855853.1	apolipoprotein E [Eublepharis macularius]	249	268	89.3	1.3e-08	EWLTPLLNDLSSQIQTLVEK
8	XP_054855853.1	apolipoprotein E [Eublepharis macularius]	249	268	89.33	1.4e-08	EWLTPLLNDLSSQIQTLVEK
8	XP_054855853.1	apolipoprotein E [Eublepharis macularius]	249	268	89.88	2.3e-08	EWLTPLLNDLSSQIQTLVEK
8	XP_054855853.1	apolipoprotein E [Eublepharis macularius]	249	268	82.85	4.9e-08	EWLTPLLNDLSSQIQTLVEK
8	XP_054855853.1	apolipoprotein E [Eublepharis macularius]	249	268	59.64	7.8e-06	EWLTPLLNDLSSQIQTLVEK
8	XP_054855853.1	apolipoprotein E [Eublepharis macularius]	249	268	47.83	6.4e-05	EWLTPLLNDLSSQIQTLVEK
8	XP_054855853.1	apolipoprotein E [Eublepharis macularius]	249	268	31.08	0.002	EWLTPLLNDLSSQIQTLVEK	Methyl (K)	0.00000000000000000002.0
8	XP_054855853.1	apolipoprotein E [Eublepharis macularius]	249	268	35.89	0.0067	EWLTPLLNDLSSQIQTLVEK

## Sheet: Supplementary Table S4
Supplementary Table S4. List of peptide fragments detected by mass spectrometry of the needle-microdissected samples.
Animal No.	Accession	Protein name	Start	End	Score	Expect	Peptide sequence	Modification	Position of modification
7(1)	XP_054855853.1	apolipoprotein E [Eublepharis macularius]	19	27	33.84	0.0084	NPVVQEQPR
7(1)	XP_054855853.1	apolipoprotein E [Eublepharis macularius]	28	43	71.46	9.4e-07	SNWEGAVEVFWDYVNK
7(1)	XP_054855853.1	apolipoprotein E [Eublepharis macularius]	28	43	70.67	2.6e-06	SNWEGAVEVFWDYVNK
7(1)	XP_054855853.1	apolipoprotein E [Eublepharis macularius]	28	43	39.02	0.00022	SNWEGAVEVFWDYVNK
7(1)	XP_054855853.1	apolipoprotein E [Eublepharis macularius]	28	43	46.11	0.00037	SNWEGAVEVFWDYVNK
7(1)	XP_054855853.1	apolipoprotein E [Eublepharis macularius]	28	43	35.66	0.00064	SNWEGAVEVFWDYVNK
7(1)	XP_054855853.1	apolipoprotein E [Eublepharis macularius]	28	43	40.8	0.0013	SNWEGAVEVFWDYVNK
7(1)	XP_054855853.1	apolipoprotein E [Eublepharis macularius]	28	43	40.59	0.0022	SNWEGAVEVFWDYVNK
7(1)	XP_054855853.1	apolipoprotein E [Eublepharis macularius]	28	43	34.88	0.0053	SNWEGAVEVFWDYVNK
7(1)	XP_054855853.1	apolipoprotein E [Eublepharis macularius]	44	56	70.73	1.3e-05	IGNSADEVTTQIK
7(1)	XP_054855853.1	apolipoprotein E [Eublepharis macularius]	44	56	60.45	0.00017	IGNSADEVTTQIK
7(1)	XP_054855853.1	apolipoprotein E [Eublepharis macularius]	63	83	83.61	4.4e-08	ELDGLITDTMAELELYTNDLR	Oxidation (M)	0.000000000100000000000.0
7(1)	XP_054855853.1	apolipoprotein E [Eublepharis macularius]	63	83	83.01	7.9e-08	ELDGLITDTMAELELYTNDLR
7(1)	XP_054855853.1	apolipoprotein E [Eublepharis macularius]	63	83	79.58	8.3e-07	ELDGLITDTMAELELYTNDLR
7(1)	XP_054855853.1	apolipoprotein E [Eublepharis macularius]	63	83	70.52	4.7e-06	ELDGLITDTMAELELYTNDLR
7(1)	XP_054855853.1	apolipoprotein E [Eublepharis macularius]	63	83	61.07	4.8e-06	ELDGLITDTMAELELYTNDLR	Oxidation (M)	0.000000000100000000000.0
7(1)	XP_054855853.1	apolipoprotein E [Eublepharis macularius]	63	83	68.71	1.1e-05	ELDGLITDTMAELELYTNDLR
7(1)	XP_054855853.1	apolipoprotein E [Eublepharis macularius]	63	83	52.06	1.3e-05	ELDGLITDTMAELELYTNDLR
7(1)	XP_054855853.1	apolipoprotein E [Eublepharis macularius]	63	83	57.04	1.6e-05	ELDGLITDTMAELELYTNDLR
7(1)	XP_054855853.1	apolipoprotein E [Eublepharis macularius]	63	83	52.55	5.7e-05	ELDGLITDTMAELELYTNDLR
7(1)	XP_054855853.1	apolipoprotein E [Eublepharis macularius]	63	83	54.09	0.00012	ELDGLITDTMAELELYTNDLR
7(1)	XP_054855853.1	apolipoprotein E [Eublepharis macularius]	63	83	46.58	0.00014	ELDGLITDTMAELELYTNDLR
7(1)	XP_054855853.1	apolipoprotein E [Eublepharis macularius]	63	83	48.35	0.00033	ELDGLITDTMAELELYTNDLR
7(1)	XP_054855853.1	apolipoprotein E [Eublepharis macularius]	63	83	41.85	0.0005	ELDGLITDTMAELELYTNDLR
7(1)	XP_054855853.1	apolipoprotein E [Eublepharis macularius]	63	83	24.83	0.01	ELDGLITDTMAELELYTNDLR
7(1)	XP_054855853.1	apolipoprotein E [Eublepharis macularius]	63	83	26.26	0.033	ELDGLITDTMAELELYTNDLR	Oxidation (M)	0.000000000100000000000.0
7(1)	XP_054855853.1	apolipoprotein E [Eublepharis macularius]	63	83	18.68	0.034	ELDGLITDTMAELELYTNDLR
7(1)	XP_054855853.1	apolipoprotein E [Eublepharis macularius]	86	96	59.11	8.1e-05	LGPYAQDVQQR
7(1)	XP_054855853.1	apolipoprotein E [Eublepharis macularius]	86	96	50.56	0.0004	LGPYAQDVQQR
7(1)	XP_054855853.1	apolipoprotein E [Eublepharis macularius]	86	96	49.73	0.00044	LGPYAQDVQQR
7(1)	XP_054855853.1	apolipoprotein E [Eublepharis macularius]	86	96	40.44	0.0049	LGPYAQDVQQR
7(1)	XP_054855853.1	apolipoprotein E [Eublepharis macularius]	97	107	58.16	5.9e-05	LTTEVSTLSGK
7(1)	XP_054855853.1	apolipoprotein E [Eublepharis macularius]	97	107	55.76	0.00014	LTTEVSTLSGK
7(1)	XP_054855853.1	apolipoprotein E [Eublepharis macularius]	97	107	54.6	0.00017	LTTEVSTLSGK
7(1)	XP_054855853.1	apolipoprotein E [Eublepharis macularius]	97	107	44.31	0.0017	LTTEVSTLSGK
7(1)	XP_054855853.1	apolipoprotein E [Eublepharis macularius]	108	116	35.58	0.022	LRTDMEEAK
7(1)	XP_054855853.1	apolipoprotein E [Eublepharis macularius]	108	116	38	0.026	LRTDMEEAK
7(1)	XP_054855853.1	apolipoprotein E [Eublepharis macularius]	108	116	32.51	0.029	LRTDMEEAK
7(1)	XP_054855853.1	apolipoprotein E [Eublepharis macularius]	108	116	36.22	0.03	LRTDMEEAK
7(1)	XP_054855853.1	apolipoprotein E [Eublepharis macularius]	110	116	33.44	0.025	TDMEEAK
7(1)	XP_054855853.1	apolipoprotein E [Eublepharis macularius]	128	138	67.35	3.6e-06	VMFDHNVEVVR
7(1)	XP_054855853.1	apolipoprotein E [Eublepharis macularius]	128	138	67.42	3.7e-06	VMFDHNVEVVR
7(1)	XP_054855853.1	apolipoprotein E [Eublepharis macularius]	128	138	60.89	8.1e-06	VMFDHNVEVVR
7(1)	XP_054855853.1	apolipoprotein E [Eublepharis macularius]	128	138	56.55	0.00018	VMFDHNVEVVR	Oxidation (M)	0.01000000000.0
7(1)	XP_054855853.1	apolipoprotein E [Eublepharis macularius]	128	138	39.72	0.00069	VMFDHNVEVVR	Oxidation (M)	0.01000000000.0
7(1)	XP_054855853.1	apolipoprotein E [Eublepharis macularius]	128	138	40.36	0.0016	VMFDHNVEVVR
7(1)	XP_054855853.1	apolipoprotein E [Eublepharis macularius]	128	138	43.39	0.0025	VMFDHNVEVVR
7(1)	XP_054855853.1	apolipoprotein E [Eublepharis macularius]	128	138	33.7	0.0046	VMFDHNVEVVR
7(1)	XP_054855853.1	apolipoprotein E [Eublepharis macularius]	139	146	41.08	0.0055	SQGEMLLR	Oxidation (M)	0.00001000.0
7(1)	XP_054855853.1	apolipoprotein E [Eublepharis macularius]	139	146	30.94	0.033	SQGEMLLR	Oxidation (M)	0.00001000.0
7(1)	XP_054855853.1	apolipoprotein E [Eublepharis macularius]	152	160	57.6	0.0002	ISKDTEDLR
7(1)	XP_054855853.1	apolipoprotein E [Eublepharis macularius]	152	160	48.38	0.0015	ISKDTEDLR
7(1)	XP_054855853.1	apolipoprotein E [Eublepharis macularius]	152	161	38.02	0.0067	ISKDTEDLRR
7(1)	XP_054855853.1	apolipoprotein E [Eublepharis macularius]	152	161	38.88	0.023	ISKDTEDLRR
7(1)	XP_054855853.1	apolipoprotein E [Eublepharis macularius]	152	161	30.79	0.042	ISKDTEDLRR
7(1)	XP_054855853.1	apolipoprotein E [Eublepharis macularius]	163	171	43.74	0.0015	FATYAEEVR
7(1)	XP_054855853.1	apolipoprotein E [Eublepharis macularius]	172	182	72.81	6.2e-06	ASTSDKVNAVR
7(1)	XP_054855853.1	apolipoprotein E [Eublepharis macularius]	172	182	63.91	5.3e-05	ASTSDKVNAVR
7(1)	XP_054855853.1	apolipoprotein E [Eublepharis macularius]	172	182	46.63	0.00067	ASTSDKVNAVR
7(1)	XP_054855853.1	apolipoprotein E [Eublepharis macularius]	172	182	42.16	0.0011	ASTSDKVNAVR
7(1)	XP_054855853.1	apolipoprotein E [Eublepharis macularius]	183	195	57.04	3.8e-05	QRLEPYLSSVSEK
7(1)	XP_054855853.1	apolipoprotein E [Eublepharis macularius]	183	195	42.39	0.0016	QRLEPYLSSVSEK
7(1)	XP_054855853.1	apolipoprotein E [Eublepharis macularius]	183	195	44.18	0.0025	QRLEPYLSSVSEK
7(1)	XP_054855853.1	apolipoprotein E [Eublepharis macularius]	183	195	43.78	0.0059	QRLEPYLSSVSEK
7(1)	XP_054855853.1	apolipoprotein E [Eublepharis macularius]	183	199	67.08	3.5e-06	QRLEPYLSSVSEKGLQR	Methyl (K)	0.00000000000020000.0
7(1)	XP_054855853.1	apolipoprotein E [Eublepharis macularius]	183	199	38.14	0.0037	QRLEPYLSSVSEKGLQR	Methyl (K)	0.00000000000020000.0
7(1)	XP_054855853.1	apolipoprotein E [Eublepharis macularius]	185	195	52.06	0.0005	LEPYLSSVSEK
7(1)	XP_054855853.1	apolipoprotein E [Eublepharis macularius]	185	195	49.51	0.001	LEPYLSSVSEK
7(1)	XP_054855853.1	apolipoprotein E [Eublepharis macularius]	185	195	48.83	0.0012	LEPYLSSVSEK
7(1)	XP_054855853.1	apolipoprotein E [Eublepharis macularius]	185	195	42.17	0.003	LEPYLSSVSEK
7(1)	XP_054855853.1	apolipoprotein E [Eublepharis macularius]	185	195	41.45	0.0066	LEPYLSSVSEK
7(1)	XP_054855853.1	apolipoprotein E [Eublepharis macularius]	185	199	73.85	1.1e-06	LEPYLSSVSEKGLQR	Methyl (K)	0.000000000020000.0
7(1)	XP_054855853.1	apolipoprotein E [Eublepharis macularius]	185	199	69.25	4.5e-06	LEPYLSSVSEKGLQR	Methyl (K)	0.000000000020000.0
7(1)	XP_054855853.1	apolipoprotein E [Eublepharis macularius]	185	199	67.61	7.1e-06	LEPYLSSVSEKGLQR	Methyl (K)	0.000000000020000.0
7(1)	XP_054855853.1	apolipoprotein E [Eublepharis macularius]	185	199	67.9	1.5e-05	LEPYLSSVSEKGLQR	Methyl (K)	0.000000000020000.0
7(1)	XP_054855853.1	apolipoprotein E [Eublepharis macularius]	185	199	44.95	0.00082	LEPYLSSVSEKGLQR	Methyl (K)	0.000000000020000.0
7(1)	XP_054855853.1	apolipoprotein E [Eublepharis macularius]	185	199	33.28	0.0089	LEPYLSSVSEKGLQR	Methyl (K)	0.000000000020000.0
7(1)	XP_054855853.1	apolipoprotein E [Eublepharis macularius]	185	199	36.1	0.028	LEPYLSSVSEKGLQR	Methyl (K)	0.000000000020000.0
7(1)	XP_054855853.1	apolipoprotein E [Eublepharis macularius]	188	195	33.11	0.023	YLSSVSEK
7(1)	XP_054855853.1	apolipoprotein E [Eublepharis macularius]	188	195	31.32	0.043	YLSSVSEK
7(1)	XP_054855853.1	apolipoprotein E [Eublepharis macularius]	190	199	74.5	3.3e-06	SSVSEKGLQR	Methyl (K)	0.0000020000.0
7(1)	XP_054855853.1	apolipoprotein E [Eublepharis macularius]	190	199	51.08	0.00077	SSVSEKGLQR	Methyl (K)	0.0000020000.0
7(1)	XP_054855853.1	apolipoprotein E [Eublepharis macularius]	191	199	62.43	0.0001	SVSEKGLQR	Methyl (K)	0.000020000.0
7(1)	XP_054855853.1	apolipoprotein E [Eublepharis macularius]	191	199	50	0.0018	SVSEKGLQR	Methyl (K)	0.000020000.0
7(1)	XP_054855853.1	apolipoprotein E [Eublepharis macularius]	191	199	48.96	0.0022	SVSEKGLQR	Methyl (K)	0.000020000.0
7(1)	XP_054855853.1	apolipoprotein E [Eublepharis macularius]	191	199	38.21	0.032	SVSEKGLQR	Methyl (K)	0.000020000.0
7(1)	XP_054855853.1	apolipoprotein E [Eublepharis macularius]	196	212	69.34	2.1e-06	GLQRVQALQQAIGEQGR
7(1)	XP_054855853.1	apolipoprotein E [Eublepharis macularius]	196	212	68.22	8e-06	GLQRVQALQQAIGEQGR
7(1)	XP_054855853.1	apolipoprotein E [Eublepharis macularius]	196	212	64.67	1.3e-05	GLQRVQALQQAIGEQGR
7(1)	XP_054855853.1	apolipoprotein E [Eublepharis macularius]	196	212	53.04	2.6e-05	GLQRVQALQQAIGEQGR
7(1)	XP_054855853.1	apolipoprotein E [Eublepharis macularius]	196	212	60.84	3.8e-05	GLQRVQALQQAIGEQGR
7(1)	XP_054855853.1	apolipoprotein E [Eublepharis macularius]	196	212	54.81	0.00011	GLQRVQALQQAIGEQGR
7(1)	XP_054855853.1	apolipoprotein E [Eublepharis macularius]	196	212	54.15	0.00011	GLQRVQALQQAIGEQGR
7(1)	XP_054855853.1	apolipoprotein E [Eublepharis macularius]	199	212	68.38	4e-07	RVQALQQAIGEQGR
7(1)	XP_054855853.1	apolipoprotein E [Eublepharis macularius]	199	212	71.65	5.1e-07	RVQALQQAIGEQGR
7(1)	XP_054855853.1	apolipoprotein E [Eublepharis macularius]	199	212	56.49	0.00014	RVQALQQAIGEQGR
7(1)	XP_054855853.1	apolipoprotein E [Eublepharis macularius]	200	212	91.19	4.4e-08	VQALQQAIGEQGR
7(1)	XP_054855853.1	apolipoprotein E [Eublepharis macularius]	200	212	92.58	4.5e-08	VQALQQAIGEQGR
7(1)	XP_054855853.1	apolipoprotein E [Eublepharis macularius]	200	212	84.57	2.1e-07	VQALQQAIGEQGR
7(1)	XP_054855853.1	apolipoprotein E [Eublepharis macularius]	200	212	85.24	2.5e-07	VQALQQAIGEQGR
7(1)	XP_054855853.1	apolipoprotein E [Eublepharis macularius]	200	212	84.16	2.5e-07	VQALQQAIGEQGR
7(1)	XP_054855853.1	apolipoprotein E [Eublepharis macularius]	200	212	84.29	3e-07	VQALQQAIGEQGR
7(1)	XP_054855853.1	apolipoprotein E [Eublepharis macularius]	200	212	80.79	6.8e-07	VQALQQAIGEQGR
7(1)	XP_054855853.1	apolipoprotein E [Eublepharis macularius]	200	212	77.82	6.9e-07	VQALQQAIGEQGR
7(1)	XP_054855853.1	apolipoprotein E [Eublepharis macularius]	200	212	80.1	7.9e-07	VQALQQAIGEQGR
7(1)	XP_054855853.1	apolipoprotein E [Eublepharis macularius]	200	212	79.85	8.4e-07	VQALQQAIGEQGR
7(1)	XP_054855853.1	apolipoprotein E [Eublepharis macularius]	200	212	76.9	1.5e-06	VQALQQAIGEQGR
7(1)	XP_054855853.1	apolipoprotein E [Eublepharis macularius]	200	212	75.48	4e-06	VQALQQAIGEQGR
7(1)	XP_054855853.1	apolipoprotein E [Eublepharis macularius]	200	212	57.22	0.00015	VQALQQAIGEQGR
7(1)	XP_054855853.1	apolipoprotein E [Eublepharis macularius]	200	212	45.28	0.00037	VQALQQAIGEQGR
7(1)	XP_054855853.1	apolipoprotein E [Eublepharis macularius]	200	212	22.49	0.016	VQALQQAIGEQGR
7(1)	XP_054855853.1	apolipoprotein E [Eublepharis macularius]	200	221	51.06	0.00014	VQALQQAIGEQGRMVQEQFNAR
7(1)	XP_054855853.1	apolipoprotein E [Eublepharis macularius]	200	221	47.03	0.0024	VQALQQAIGEQGRMVQEQFNAR
7(1)	XP_054855853.1	apolipoprotein E [Eublepharis macularius]	213	221	68.05	4.9e-06	MVQEQFNAR
7(1)	XP_054855853.1	apolipoprotein E [Eublepharis macularius]	213	221	61.41	2.1e-05	MVQEQFNAR	Oxidation (M)	0.100000000.0
7(1)	XP_054855853.1	apolipoprotein E [Eublepharis macularius]	213	221	58.2	2.7e-05	MVQEQFNAR	Oxidation (M)	0.100000000.0
7(1)	XP_054855853.1	apolipoprotein E [Eublepharis macularius]	213	221	62.96	2.9e-05	MVQEQFNAR
7(1)	XP_054855853.1	apolipoprotein E [Eublepharis macularius]	213	221	63.07	3.6e-05	MVQEQFNAR
7(1)	XP_054855853.1	apolipoprotein E [Eublepharis macularius]	213	221	54.12	4.9e-05	MVQEQFNAR	Oxidation (M)	0.100000000.0
7(1)	XP_054855853.1	apolipoprotein E [Eublepharis macularius]	213	221	61.68	5.8e-05	MVQEQFNAR
7(1)	XP_054855853.1	apolipoprotein E [Eublepharis macularius]	213	221	52.6	6.7e-05	MVQEQFNAR
7(1)	XP_054855853.1	apolipoprotein E [Eublepharis macularius]	213	221	54.76	9.6e-05	MVQEQFNAR
7(1)	XP_054855853.1	apolipoprotein E [Eublepharis macularius]	213	221	50.38	0.00013	MVQEQFNAR
7(1)	XP_054855853.1	apolipoprotein E [Eublepharis macularius]	213	221	50.38	0.00015	MVQEQFNAR	Oxidation (M)	0.100000000.0
7(1)	XP_054855853.1	apolipoprotein E [Eublepharis macularius]	213	221	49.94	0.00024	MVQEQFNAR	Oxidation (M)	0.100000000.0
7(1)	XP_054855853.1	apolipoprotein E [Eublepharis macularius]	213	221	35.78	0.0018	MVQEQFNAR
7(1)	XP_054855853.1	apolipoprotein E [Eublepharis macularius]	213	221	31.9	0.049	MVQEQFNAR
7(1)	XP_054855853.1	apolipoprotein E [Eublepharis macularius]	222	228	31.26	0.0031	AQELQDH
7(1)	XP_054855853.1	apolipoprotein E [Eublepharis macularius]	222	228	28.02	0.01	AQELQDH
7(1)	XP_054855853.1	apolipoprotein E [Eublepharis macularius]	222	229	46.01	4.8e-05	AQELQDHF
7(1)	XP_054855853.1	apolipoprotein E [Eublepharis macularius]	222	229	44.02	7.4e-05	AQELQDHF
7(1)	XP_054855853.1	apolipoprotein E [Eublepharis macularius]	222	229	42.39	0.00011	AQELQDHF
7(1)	XP_054855853.1	apolipoprotein E [Eublepharis macularius]	222	229	40.99	0.00014	AQELQDHF
7(1)	XP_054855853.1	apolipoprotein E [Eublepharis macularius]	222	229	44.73	0.00016	AQELQDHF
7(1)	XP_054855853.1	apolipoprotein E [Eublepharis macularius]	222	229	46.23	0.00025	AQELQDHF
7(1)	XP_054855853.1	apolipoprotein E [Eublepharis macularius]	222	229	42.5	0.00026	AQELQDHF
7(1)	XP_054855853.1	apolipoprotein E [Eublepharis macularius]	222	229	42.51	0.00034	AQELQDHF
7(1)	XP_054855853.1	apolipoprotein E [Eublepharis macularius]	222	229	34.49	0.0041	AQELQDHF
7(1)	XP_054855853.1	apolipoprotein E [Eublepharis macularius]	222	230	55.11	0.00021	AQELQDHFR
7(1)	XP_054855853.1	apolipoprotein E [Eublepharis macularius]	222	230	54.69	0.00024	AQELQDHFR
7(1)	XP_054855853.1	apolipoprotein E [Eublepharis macularius]	222	230	49.87	0.00072	AQELQDHFR
7(1)	XP_054855853.1	apolipoprotein E [Eublepharis macularius]	222	230	44.4	0.0026	AQELQDHFR
7(1)	XP_054855853.1	apolipoprotein E [Eublepharis macularius]	222	230	39.54	0.0052	AQELQDHFR
7(1)	XP_054855853.1	apolipoprotein E [Eublepharis macularius]	222	230	38.3	0.006	AQELQDHFR
7(1)	XP_054855853.1	apolipoprotein E [Eublepharis macularius]	222	230	37.99	0.0075	AQELQDHFR
7(1)	XP_054855853.1	apolipoprotein E [Eublepharis macularius]	222	230	39.39	0.0082	AQELQDHFR
7(1)	XP_054855853.1	apolipoprotein E [Eublepharis macularius]	222	230	39.44	0.011	AQELQDHFR
7(1)	XP_054855853.1	apolipoprotein E [Eublepharis macularius]	222	230	36.02	0.016	AQELQDHFR
7(1)	XP_054855853.1	apolipoprotein E [Eublepharis macularius]	222	230	32.63	0.018	AQELQDHFR
7(1)	XP_054855853.1	apolipoprotein E [Eublepharis macularius]	222	230	33.49	0.028	AQELQDHFR
7(1)	XP_054855853.1	apolipoprotein E [Eublepharis macularius]	222	230	27.99	0.041	AQELQDHFR
7(1)	XP_054855853.1	apolipoprotein E [Eublepharis macularius]	222	230	30.64	0.042	AQELQDHFR
7(1)	XP_054855853.1	apolipoprotein E [Eublepharis macularius]	222	231	50.36	8.3e-05	AQELQDHFRG
7(1)	XP_054855853.1	apolipoprotein E [Eublepharis macularius]	231	246	56.57	0.00017	GKAEEVRENIDQVAEK
7(1)	XP_054855853.1	apolipoprotein E [Eublepharis macularius]	231	246	46.61	0.00095	GKAEEVRENIDQVAEK
7(1)	XP_054855853.1	apolipoprotein E [Eublepharis macularius]	231	246	47.27	0.0023	GKAEEVRENIDQVAEK
7(1)	XP_054855853.1	apolipoprotein E [Eublepharis macularius]	231	246	33.13	0.0072	GKAEEVRENIDQVAEK
7(1)	XP_054855853.1	apolipoprotein E [Eublepharis macularius]	231	246	32.29	0.008	GKAEEVRENIDQVAEK
7(1)	XP_054855853.1	apolipoprotein E [Eublepharis macularius]	231	246	27.1	0.029	GKAEEVRENIDQVAEK
7(1)	XP_054855853.1	apolipoprotein E [Eublepharis macularius]	231	246	27.37	0.035	GKAEEVRENIDQVAEK
7(1)	XP_054855853.1	apolipoprotein E [Eublepharis macularius]	238	246	24.91	0.047	ENIDQVAEK
7(1)	XP_054855853.1	apolipoprotein E [Eublepharis macularius]	247	268	66.56	1.5e-06	VREWLTPLLNDLSSQIQTLVEK
7(1)	XP_054855853.1	apolipoprotein E [Eublepharis macularius]	247	268	66.58	2e-06	VREWLTPLLNDLSSQIQTLVEK
7(1)	XP_054855853.1	apolipoprotein E [Eublepharis macularius]	247	268	66.42	3e-06	VREWLTPLLNDLSSQIQTLVEK
7(1)	XP_054855853.1	apolipoprotein E [Eublepharis macularius]	247	268	67.57	3.1e-06	VREWLTPLLNDLSSQIQTLVEK
7(1)	XP_054855853.1	apolipoprotein E [Eublepharis macularius]	247	268	57.67	6.9e-06	VREWLTPLLNDLSSQIQTLVEK
7(1)	XP_054855853.1	apolipoprotein E [Eublepharis macularius]	247	268	56.67	2.1e-05	VREWLTPLLNDLSSQIQTLVEK
7(1)	XP_054855853.1	apolipoprotein E [Eublepharis macularius]	247	268	56.25	3.2e-05	VREWLTPLLNDLSSQIQTLVEK
7(1)	XP_054855853.1	apolipoprotein E [Eublepharis macularius]	247	268	57.93	3.5e-05	VREWLTPLLNDLSSQIQTLVEK
7(1)	XP_054855853.1	apolipoprotein E [Eublepharis macularius]	247	268	49.07	6.2e-05	VREWLTPLLNDLSSQIQTLVEK
7(1)	XP_054855853.1	apolipoprotein E [Eublepharis macularius]	247	268	45.32	7.2e-05	VREWLTPLLNDLSSQIQTLVEK
7(1)	XP_054855853.1	apolipoprotein E [Eublepharis macularius]	247	268	40.75	0.00018	VREWLTPLLNDLSSQIQTLVEK
7(1)	XP_054855853.1	apolipoprotein E [Eublepharis macularius]	247	268	36.46	0.00065	VREWLTPLLNDLSSQIQTLVEK
7(1)	XP_054855853.1	apolipoprotein E [Eublepharis macularius]	247	268	44.61	0.0018	VREWLTPLLNDLSSQIQTLVEK
7(1)	XP_054855853.1	apolipoprotein E [Eublepharis macularius]	247	268	25.62	0.015	VREWLTPLLNDLSSQIQTLVEK
7(1)	XP_054855853.1	apolipoprotein E [Eublepharis macularius]	247	268	19.21	0.02	VREWLTPLLNDLSSQIQTLVEK
7(1)	XP_054855853.1	apolipoprotein E [Eublepharis macularius]	247	270	36.44	0.0004	VREWLTPLLNDLSSQIQTLVEKVK	Methyl (K)	0.000000000000000000000200.0
7(1)	XP_054855853.1	apolipoprotein E [Eublepharis macularius]	249	268	85.67	1.1e-08	EWLTPLLNDLSSQIQTLVEK
7(1)	XP_054855853.1	apolipoprotein E [Eublepharis macularius]	249	268	85.43	1.7e-08	EWLTPLLNDLSSQIQTLVEK
7(1)	XP_054855853.1	apolipoprotein E [Eublepharis macularius]	249	268	68.98	7.8e-07	EWLTPLLNDLSSQIQTLVEK
7(1)	XP_054855853.1	apolipoprotein E [Eublepharis macularius]	249	268	66.08	1.3e-06	EWLTPLLNDLSSQIQTLVEK
7(1)	XP_054855853.1	apolipoprotein E [Eublepharis macularius]	249	268	57.22	1.4e-05	EWLTPLLNDLSSQIQTLVEK
7(1)	XP_054855853.1	apolipoprotein E [Eublepharis macularius]	249	268	56.46	3e-05	EWLTPLLNDLSSQIQTLVEK
7(1)	XP_054855853.1	apolipoprotein E [Eublepharis macularius]	249	268	52.33	7.2e-05	EWLTPLLNDLSSQIQTLVEK
7(1)	XP_054855853.1	apolipoprotein E [Eublepharis macularius]	249	268	41.61	0.00034	EWLTPLLNDLSSQIQTLVEK
7(1)	XP_054855853.1	apolipoprotein E [Eublepharis macularius]	249	268	42.45	0.0011	EWLTPLLNDLSSQIQTLVEK
7(1)	XP_054855853.1	apolipoprotein E [Eublepharis macularius]	249	268	42.37	0.0014	EWLTPLLNDLSSQIQTLVEK
7(1)	XP_054855853.1	apolipoprotein E [Eublepharis macularius]	249	268	30.18	0.0043	EWLTPLLNDLSSQIQTLVEK
7(1)	XP_054855853.1	apolipoprotein E [Eublepharis macularius]	249	268	34.66	0.0097	EWLTPLLNDLSSQIQTLVEK
7(1)	XP_054855853.1	apolipoprotein E [Eublepharis macularius]	249	268	23.94	0.013	EWLTPLLNDLSSQIQTLVEK
7(1)	XP_054855853.1	apolipoprotein E [Eublepharis macularius]	257	268	38.46	0.0061	DLSSQIQTLVEK
7(2)	XP_054855853.1	apolipoprotein E [Eublepharis macularius]	19	27	32.23	0.0062	NPVVQEQPR
7(2)	XP_054855853.1	apolipoprotein E [Eublepharis macularius]	28	43	62.37	1.3e-05	SNWEGAVEVFWDYVNK
7(2)	XP_054855853.1	apolipoprotein E [Eublepharis macularius]	28	43	53.83	4.4e-05	SNWEGAVEVFWDYVNK
7(2)	XP_054855853.1	apolipoprotein E [Eublepharis macularius]	28	43	59.22	7.7e-05	SNWEGAVEVFWDYVNK
7(2)	XP_054855853.1	apolipoprotein E [Eublepharis macularius]	28	43	48.63	0.00012	SNWEGAVEVFWDYVNK
7(2)	XP_054855853.1	apolipoprotein E [Eublepharis macularius]	28	43	33.94	0.0036	SNWEGAVEVFWDYVNK
7(2)	XP_054855853.1	apolipoprotein E [Eublepharis macularius]	28	43	29.34	0.0061	SNWEGAVEVFWDYVNK
7(2)	XP_054855853.1	apolipoprotein E [Eublepharis macularius]	28	43	22.66	0.013	SNWEGAVEVFWDYVNK
7(2)	XP_054855853.1	apolipoprotein E [Eublepharis macularius]	44	56	50.52	0.00027	IGNSADEVTTQIK
7(2)	XP_054855853.1	apolipoprotein E [Eublepharis macularius]	57	83	44.94	0.002	ASQISKELDGLITDTMAELELYTNDLR
7(2)	XP_054855853.1	apolipoprotein E [Eublepharis macularius]	63	83	104.18	1.5e-09	ELDGLITDTMAELELYTNDLR
7(2)	XP_054855853.1	apolipoprotein E [Eublepharis macularius]	63	83	88.13	1.7e-08	ELDGLITDTMAELELYTNDLR
7(2)	XP_054855853.1	apolipoprotein E [Eublepharis macularius]	63	83	86.37	5.2e-08	ELDGLITDTMAELELYTNDLR
7(2)	XP_054855853.1	apolipoprotein E [Eublepharis macularius]	63	83	81.11	9.9e-08	ELDGLITDTMAELELYTNDLR
7(2)	XP_054855853.1	apolipoprotein E [Eublepharis macularius]	63	83	75.77	6.6e-07	ELDGLITDTMAELELYTNDLR	Oxidation (M)	0.000000000100000000000.0
7(2)	XP_054855853.1	apolipoprotein E [Eublepharis macularius]	63	83	79.54	9.5e-07	ELDGLITDTMAELELYTNDLR
7(2)	XP_054855853.1	apolipoprotein E [Eublepharis macularius]	63	83	64.55	2e-06	ELDGLITDTMAELELYTNDLR
7(2)	XP_054855853.1	apolipoprotein E [Eublepharis macularius]	63	83	48.55	3.6e-05	ELDGLITDTMAELELYTNDLR
7(2)	XP_054855853.1	apolipoprotein E [Eublepharis macularius]	63	83	43.23	0.00032	ELDGLITDTMAELELYTNDLR	Oxidation (M)	0.000000000100000000000.0
7(2)	XP_054855853.1	apolipoprotein E [Eublepharis macularius]	63	83	37.71	0.00078	ELDGLITDTMAELELYTNDLR
7(2)	XP_054855853.1	apolipoprotein E [Eublepharis macularius]	63	83	34.54	0.00092	ELDGLITDTMAELELYTNDLR
7(2)	XP_054855853.1	apolipoprotein E [Eublepharis macularius]	63	83	44.09	0.00092	ELDGLITDTMAELELYTNDLR
7(2)	XP_054855853.1	apolipoprotein E [Eublepharis macularius]	63	83	30.57	0.0016	ELDGLITDTMAELELYTNDLR
7(2)	XP_054855853.1	apolipoprotein E [Eublepharis macularius]	63	83	31.27	0.0022	ELDGLITDTMAELELYTNDLR	Oxidation (M)	0.000000000100000000000.0
7(2)	XP_054855853.1	apolipoprotein E [Eublepharis macularius]	63	83	33.35	0.0037	ELDGLITDTMAELELYTNDLR
7(2)	XP_054855853.1	apolipoprotein E [Eublepharis macularius]	63	83	37.56	0.0052	ELDGLITDTMAELELYTNDLR
7(2)	XP_054855853.1	apolipoprotein E [Eublepharis macularius]	63	83	25.64	0.0074	ELDGLITDTMAELELYTNDLR
7(2)	XP_054855853.1	apolipoprotein E [Eublepharis macularius]	63	83	24.43	0.0074	ELDGLITDTMAELELYTNDLR	Oxidation (M)	0.000000000100000000000.0
7(2)	XP_054855853.1	apolipoprotein E [Eublepharis macularius]	63	83	23.71	0.012	ELDGLITDTMAELELYTNDLR	Oxidation (M)	0.000000000100000000000.0
7(2)	XP_054855853.1	apolipoprotein E [Eublepharis macularius]	63	83	27.16	0.014	ELDGLITDTMAELELYTNDLR
7(2)	XP_054855853.1	apolipoprotein E [Eublepharis macularius]	63	83	28.08	0.031	ELDGLITDTMAELELYTNDLR
7(2)	XP_054855853.1	apolipoprotein E [Eublepharis macularius]	86	96	74.27	1.3e-06	LGPYAQDVQQR
7(2)	XP_054855853.1	apolipoprotein E [Eublepharis macularius]	86	96	56.68	4.2e-05	LGPYAQDVQQR
7(2)	XP_054855853.1	apolipoprotein E [Eublepharis macularius]	86	96	59.37	8e-05	LGPYAQDVQQR
7(2)	XP_054855853.1	apolipoprotein E [Eublepharis macularius]	86	96	56.45	0.00012	LGPYAQDVQQR
7(2)	XP_054855853.1	apolipoprotein E [Eublepharis macularius]	86	96	38.14	0.00086	LGPYAQDVQQR
7(2)	XP_054855853.1	apolipoprotein E [Eublepharis macularius]	97	107	61.87	4.6e-05	LTTEVSTLSGK
7(2)	XP_054855853.1	apolipoprotein E [Eublepharis macularius]	97	107	54.63	0.00018	LTTEVSTLSGK
7(2)	XP_054855853.1	apolipoprotein E [Eublepharis macularius]	97	107	45.85	0.0011	LTTEVSTLSGK
7(2)	XP_054855853.1	apolipoprotein E [Eublepharis macularius]	97	107	42.49	0.0018	LTTEVSTLSGK
7(2)	XP_054855853.1	apolipoprotein E [Eublepharis macularius]	108	116	35.9	0.03	LRTDMEEAK	Oxidation (M)	0.000010000.0
7(2)	XP_054855853.1	apolipoprotein E [Eublepharis macularius]	128	138	65.63	2.9e-06	VMFDHNVEVVR
7(2)	XP_054855853.1	apolipoprotein E [Eublepharis macularius]	128	138	58.9	3.8e-06	VMFDHNVEVVR
7(2)	XP_054855853.1	apolipoprotein E [Eublepharis macularius]	128	138	69.55	4.5e-06	VMFDHNVEVVR
7(2)	XP_054855853.1	apolipoprotein E [Eublepharis macularius]	128	138	59.72	1.8e-05	VMFDHNVEVVR
7(2)	XP_054855853.1	apolipoprotein E [Eublepharis macularius]	128	138	61.51	3e-05	VMFDHNVEVVR	Oxidation (M)	0.01000000000.0
7(2)	XP_054855853.1	apolipoprotein E [Eublepharis macularius]	128	138	60.89	3.9e-05	VMFDHNVEVVR	Oxidation (M)	0.01000000000.0
7(2)	XP_054855853.1	apolipoprotein E [Eublepharis macularius]	128	138	46.24	0.00016	VMFDHNVEVVR
7(2)	XP_054855853.1	apolipoprotein E [Eublepharis macularius]	128	138	45.24	0.00017	VMFDHNVEVVR	Oxidation (M)	0.01000000000.0
7(2)	XP_054855853.1	apolipoprotein E [Eublepharis macularius]	128	138	39.47	0.0027	VMFDHNVEVVR
7(2)	XP_054855853.1	apolipoprotein E [Eublepharis macularius]	128	138	36.28	0.0059	VMFDHNVEVVR
7(2)	XP_054855853.1	apolipoprotein E [Eublepharis macularius]	128	138	31.34	0.018	VMFDHNVEVVR
7(2)	XP_054855853.1	apolipoprotein E [Eublepharis macularius]	139	146	33.11	0.043	SQGEMLLR
7(2)	XP_054855853.1	apolipoprotein E [Eublepharis macularius]	163	171	41.3	0.0013	FATYAEEVR
7(2)	XP_054855853.1	apolipoprotein E [Eublepharis macularius]	163	171	37.96	0.0031	FATYAEEVR
7(2)	XP_054855853.1	apolipoprotein E [Eublepharis macularius]	172	182	68.36	1.5e-05	ASTSDKVNAVR
7(2)	XP_054855853.1	apolipoprotein E [Eublepharis macularius]	183	195	50.07	0.00013	QRLEPYLSSVSEK
7(2)	XP_054855853.1	apolipoprotein E [Eublepharis macularius]	183	195	50.4	0.00025	QRLEPYLSSVSEK
7(2)	XP_054855853.1	apolipoprotein E [Eublepharis macularius]	183	195	52.84	0.00078	QRLEPYLSSVSEK
7(2)	XP_054855853.1	apolipoprotein E [Eublepharis macularius]	183	195	44.23	0.0038	QRLEPYLSSVSEK
7(2)	XP_054855853.1	apolipoprotein E [Eublepharis macularius]	183	199	52.46	4.7e-05	QRLEPYLSSVSEKGLQR	Methyl (K)	0.00000000000020000.0
7(2)	XP_054855853.1	apolipoprotein E [Eublepharis macularius]	183	199	51.15	9.3e-05	QRLEPYLSSVSEKGLQR	Methyl (K)	0.00000000000020000.0
7(2)	XP_054855853.1	apolipoprotein E [Eublepharis macularius]	183	199	46.7	0.00036	QRLEPYLSSVSEKGLQR	Methyl (K)	0.00000000000020000.0
7(2)	XP_054855853.1	apolipoprotein E [Eublepharis macularius]	185	195	54.54	0.00032	LEPYLSSVSEK
7(2)	XP_054855853.1	apolipoprotein E [Eublepharis macularius]	185	195	38.99	0.0026	LEPYLSSVSEK
7(2)	XP_054855853.1	apolipoprotein E [Eublepharis macularius]	185	195	38.06	0.0054	LEPYLSSVSEK
7(2)	XP_054855853.1	apolipoprotein E [Eublepharis macularius]	185	195	37.4	0.022	LEPYLSSVSEK
7(2)	XP_054855853.1	apolipoprotein E [Eublepharis macularius]	185	199	69.24	1.6e-05	LEPYLSSVSEKGLQR	Methyl (K)	0.000000000020000.0
7(2)	XP_054855853.1	apolipoprotein E [Eublepharis macularius]	185	199	62.23	7e-05	LEPYLSSVSEKGLQR	Methyl (K)	0.000000000020000.0
7(2)	XP_054855853.1	apolipoprotein E [Eublepharis macularius]	188	195	35.46	0.022	YLSSVSEK
7(2)	XP_054855853.1	apolipoprotein E [Eublepharis macularius]	191	199	46.96	0.0035	SVSEKGLQR	Methyl (K)	0.000020000.0
7(2)	XP_054855853.1	apolipoprotein E [Eublepharis macularius]	191	199	43.74	0.0075	SVSEKGLQR	Methyl (K)	0.000020000.0
7(2)	XP_054855853.1	apolipoprotein E [Eublepharis macularius]	199	212	72.93	3.4e-07	RVQALQQAIGEQGR
7(2)	XP_054855853.1	apolipoprotein E [Eublepharis macularius]	199	212	53.73	1.4e-05	RVQALQQAIGEQGR
7(2)	XP_054855853.1	apolipoprotein E [Eublepharis macularius]	200	212	96.02	1.9e-08	VQALQQAIGEQGR
7(2)	XP_054855853.1	apolipoprotein E [Eublepharis macularius]	200	212	92.58	4.5e-08	VQALQQAIGEQGR
7(2)	XP_054855853.1	apolipoprotein E [Eublepharis macularius]	200	212	85.92	1.5e-07	VQALQQAIGEQGR
7(2)	XP_054855853.1	apolipoprotein E [Eublepharis macularius]	200	212	80.8	5.5e-07	VQALQQAIGEQGR
7(2)	XP_054855853.1	apolipoprotein E [Eublepharis macularius]	200	212	78.25	1.1e-06	VQALQQAIGEQGR
7(2)	XP_054855853.1	apolipoprotein E [Eublepharis macularius]	200	212	77.97	1.2e-06	VQALQQAIGEQGR
7(2)	XP_054855853.1	apolipoprotein E [Eublepharis macularius]	200	212	77.84	1.2e-06	VQALQQAIGEQGR
7(2)	XP_054855853.1	apolipoprotein E [Eublepharis macularius]	200	212	77.31	1.4e-06	VQALQQAIGEQGR
7(2)	XP_054855853.1	apolipoprotein E [Eublepharis macularius]	200	212	71.76	5e-06	VQALQQAIGEQGR
7(2)	XP_054855853.1	apolipoprotein E [Eublepharis macularius]	200	212	59.21	1.5e-05	VQALQQAIGEQGR
7(2)	XP_054855853.1	apolipoprotein E [Eublepharis macularius]	200	212	42.31	0.00069	VQALQQAIGEQGR
7(2)	XP_054855853.1	apolipoprotein E [Eublepharis macularius]	200	212	25.42	0.0041	VQALQQAIGEQGR
7(2)	XP_054855853.1	apolipoprotein E [Eublepharis macularius]	213	221	68.34	4.1e-06	MVQEQFNAR
7(2)	XP_054855853.1	apolipoprotein E [Eublepharis macularius]	213	221	67.68	1.5e-05	MVQEQFNAR
7(2)	XP_054855853.1	apolipoprotein E [Eublepharis macularius]	213	221	58	2.7e-05	MVQEQFNAR	Oxidation (M)	0.100000000.0
7(2)	XP_054855853.1	apolipoprotein E [Eublepharis macularius]	213	221	59.7	3.1e-05	MVQEQFNAR
7(2)	XP_054855853.1	apolipoprotein E [Eublepharis macularius]	213	221	59.52	3.7e-05	MVQEQFNAR	Oxidation (M)	0.100000000.0
7(2)	XP_054855853.1	apolipoprotein E [Eublepharis macularius]	213	221	63.6	3.8e-05	MVQEQFNAR
7(2)	XP_054855853.1	apolipoprotein E [Eublepharis macularius]	213	221	56.81	0.00018	MVQEQFNAR
7(2)	XP_054855853.1	apolipoprotein E [Eublepharis macularius]	213	221	47.19	0.00032	MVQEQFNAR
7(2)	XP_054855853.1	apolipoprotein E [Eublepharis macularius]	213	221	48.82	0.0011	MVQEQFNAR
7(2)	XP_054855853.1	apolipoprotein E [Eublepharis macularius]	213	221	39.32	0.0012	MVQEQFNAR
7(2)	XP_054855853.1	apolipoprotein E [Eublepharis macularius]	213	221	36.52	0.0045	MVQEQFNAR
7(2)	XP_054855853.1	apolipoprotein E [Eublepharis macularius]	222	228	25.69	0.0062	AQELQDH
7(2)	XP_054855853.1	apolipoprotein E [Eublepharis macularius]	222	229	44.43	9.6e-05	AQELQDHF
7(2)	XP_054855853.1	apolipoprotein E [Eublepharis macularius]	222	229	42.11	0.00011	AQELQDHF
7(2)	XP_054855853.1	apolipoprotein E [Eublepharis macularius]	222	229	40.69	0.00015	AQELQDHF
7(2)	XP_054855853.1	apolipoprotein E [Eublepharis macularius]	222	229	44.31	0.00026	AQELQDHF
7(2)	XP_054855853.1	apolipoprotein E [Eublepharis macularius]	222	229	44.12	0.00027	AQELQDHF
7(2)	XP_054855853.1	apolipoprotein E [Eublepharis macularius]	222	229	44.12	0.00029	AQELQDHF
7(2)	XP_054855853.1	apolipoprotein E [Eublepharis macularius]	222	229	44.67	0.00083	AQELQDHF
7(2)	XP_054855853.1	apolipoprotein E [Eublepharis macularius]	222	229	36.21	0.0014	AQELQDHF
7(2)	XP_054855853.1	apolipoprotein E [Eublepharis macularius]	222	230	55.37	0.00021	AQELQDHFR
7(2)	XP_054855853.1	apolipoprotein E [Eublepharis macularius]	222	230	42.5	0.0034	AQELQDHFR
7(2)	XP_054855853.1	apolipoprotein E [Eublepharis macularius]	222	230	42.43	0.0055	AQELQDHFR
7(2)	XP_054855853.1	apolipoprotein E [Eublepharis macularius]	222	230	39.6	0.0062	AQELQDHFR
7(2)	XP_054855853.1	apolipoprotein E [Eublepharis macularius]	222	230	39.16	0.0086	AQELQDHFR
7(2)	XP_054855853.1	apolipoprotein E [Eublepharis macularius]	222	230	39.13	0.0087	AQELQDHFR
7(2)	XP_054855853.1	apolipoprotein E [Eublepharis macularius]	222	230	36.45	0.012	AQELQDHFR
7(2)	XP_054855853.1	apolipoprotein E [Eublepharis macularius]	222	230	35.16	0.014	AQELQDHFR
7(2)	XP_054855853.1	apolipoprotein E [Eublepharis macularius]	222	230	30.28	0.027	AQELQDHFR
7(2)	XP_054855853.1	apolipoprotein E [Eublepharis macularius]	222	230	28.7	0.037	AQELQDHFR
7(2)	XP_054855853.1	apolipoprotein E [Eublepharis macularius]	222	230	33.6	0.039	AQELQDHFR
7(2)	XP_054855853.1	apolipoprotein E [Eublepharis macularius]	233	246	40.03	0.0015	AEEVRENIDQVAEK
7(2)	XP_054855853.1	apolipoprotein E [Eublepharis macularius]	247	268	81.77	2.2e-08	VREWLTPLLNDLSSQIQTLVEK
7(2)	XP_054855853.1	apolipoprotein E [Eublepharis macularius]	247	268	53.96	1.4e-05	VREWLTPLLNDLSSQIQTLVEK
7(2)	XP_054855853.1	apolipoprotein E [Eublepharis macularius]	247	268	52.96	2.2e-05	VREWLTPLLNDLSSQIQTLVEK
7(2)	XP_054855853.1	apolipoprotein E [Eublepharis macularius]	247	268	53.45	5.8e-05	VREWLTPLLNDLSSQIQTLVEK
7(2)	XP_054855853.1	apolipoprotein E [Eublepharis macularius]	247	268	50.12	0.00026	VREWLTPLLNDLSSQIQTLVEK
7(2)	XP_054855853.1	apolipoprotein E [Eublepharis macularius]	247	268	31.22	0.0012	VREWLTPLLNDLSSQIQTLVEK
7(2)	XP_054855853.1	apolipoprotein E [Eublepharis macularius]	247	268	22.19	0.0083	VREWLTPLLNDLSSQIQTLVEK
7(2)	XP_054855853.1	apolipoprotein E [Eublepharis macularius]	247	268	30.03	0.013	VREWLTPLLNDLSSQIQTLVEK
7(2)	XP_054855853.1	apolipoprotein E [Eublepharis macularius]	247	268	24.12	0.02	VREWLTPLLNDLSSQIQTLVEK
7(2)	XP_054855853.1	apolipoprotein E [Eublepharis macularius]	247	268	18.63	0.023	VREWLTPLLNDLSSQIQTLVEK
7(2)	XP_054855853.1	apolipoprotein E [Eublepharis macularius]	249	268	72.13	3e-07	EWLTPLLNDLSSQIQTLVEK
7(2)	XP_054855853.1	apolipoprotein E [Eublepharis macularius]	249	268	69.41	5.7e-07	EWLTPLLNDLSSQIQTLVEK
7(2)	XP_054855853.1	apolipoprotein E [Eublepharis macularius]	249	268	54.5	1.8e-05	EWLTPLLNDLSSQIQTLVEK
7(2)	XP_054855853.1	apolipoprotein E [Eublepharis macularius]	249	268	31.52	0.0017	EWLTPLLNDLSSQIQTLVEK
7(2)	XP_054855853.1	apolipoprotein E [Eublepharis macularius]	249	268	30.32	0.0041	EWLTPLLNDLSSQIQTLVEK
7(3)	XP_054855853.1	apolipoprotein E [Eublepharis macularius]	19	27	42.04	0.00048	NPVVQEQPR
7(3)	XP_054855853.1	apolipoprotein E [Eublepharis macularius]	19	27	30.06	0.01	NPVVQEQPR
7(3)	XP_054855853.1	apolipoprotein E [Eublepharis macularius]	28	43	54.34	0.00014	SNWEGAVEVFWDYVNK
7(3)	XP_054855853.1	apolipoprotein E [Eublepharis macularius]	28	43	44.76	0.00015	SNWEGAVEVFWDYVNK
7(3)	XP_054855853.1	apolipoprotein E [Eublepharis macularius]	28	43	45.43	0.00019	SNWEGAVEVFWDYVNK
7(3)	XP_054855853.1	apolipoprotein E [Eublepharis macularius]	28	43	37.52	0.0035	SNWEGAVEVFWDYVNK
7(3)	XP_054855853.1	apolipoprotein E [Eublepharis macularius]	28	43	24.78	0.0047	SNWEGAVEVFWDYVNK
7(3)	XP_054855853.1	apolipoprotein E [Eublepharis macularius]	28	43	34.33	0.0074	SNWEGAVEVFWDYVNK
7(3)	XP_054855853.1	apolipoprotein E [Eublepharis macularius]	44	56	65.68	3.1e-05	IGNSADEVTTQIK
7(3)	XP_054855853.1	apolipoprotein E [Eublepharis macularius]	44	56	62.75	3.8e-05	IGNSADEVTTQIK
7(3)	XP_054855853.1	apolipoprotein E [Eublepharis macularius]	63	83	95.26	3e-09	ELDGLITDTMAELELYTNDLR
7(3)	XP_054855853.1	apolipoprotein E [Eublepharis macularius]	63	83	83.89	4.8e-08	ELDGLITDTMAELELYTNDLR
7(3)	XP_054855853.1	apolipoprotein E [Eublepharis macularius]	63	83	76.37	1.4e-07	ELDGLITDTMAELELYTNDLR
7(3)	XP_054855853.1	apolipoprotein E [Eublepharis macularius]	63	83	81.07	8.7e-07	ELDGLITDTMAELELYTNDLR
7(3)	XP_054855853.1	apolipoprotein E [Eublepharis macularius]	63	83	77.9	1.1e-06	ELDGLITDTMAELELYTNDLR
7(3)	XP_054855853.1	apolipoprotein E [Eublepharis macularius]	63	83	62.12	2.6e-06	ELDGLITDTMAELELYTNDLR
7(3)	XP_054855853.1	apolipoprotein E [Eublepharis macularius]	63	83	54.98	8e-06	ELDGLITDTMAELELYTNDLR	Oxidation (M)	0.000000000100000000000.0
7(3)	XP_054855853.1	apolipoprotein E [Eublepharis macularius]	63	83	47.34	9.2e-05	ELDGLITDTMAELELYTNDLR
7(3)	XP_054855853.1	apolipoprotein E [Eublepharis macularius]	63	83	42.77	0.00024	ELDGLITDTMAELELYTNDLR
7(3)	XP_054855853.1	apolipoprotein E [Eublepharis macularius]	63	83	34.58	0.00057	ELDGLITDTMAELELYTNDLR
7(3)	XP_054855853.1	apolipoprotein E [Eublepharis macularius]	63	83	41.63	0.0007	ELDGLITDTMAELELYTNDLR	Oxidation (M)	0.000000000100000000000.0
7(3)	XP_054855853.1	apolipoprotein E [Eublepharis macularius]	63	83	36.72	0.00085	ELDGLITDTMAELELYTNDLR
7(3)	XP_054855853.1	apolipoprotein E [Eublepharis macularius]	63	83	27.96	0.0027	ELDGLITDTMAELELYTNDLR
7(3)	XP_054855853.1	apolipoprotein E [Eublepharis macularius]	63	83	40.19	0.0034	ELDGLITDTMAELELYTNDLR
7(3)	XP_054855853.1	apolipoprotein E [Eublepharis macularius]	63	83	35.34	0.0074	ELDGLITDTMAELELYTNDLR
7(3)	XP_054855853.1	apolipoprotein E [Eublepharis macularius]	63	83	19.49	0.022	ELDGLITDTMAELELYTNDLR
7(3)	XP_054855853.1	apolipoprotein E [Eublepharis macularius]	63	83	27.97	0.037	ELDGLITDTMAELELYTNDLR
7(3)	XP_054855853.1	apolipoprotein E [Eublepharis macularius]	63	83	32.99	0.044	ELDGLITDTMAELELYTNDLR
7(3)	XP_054855853.1	apolipoprotein E [Eublepharis macularius]	86	96	56.57	6.4e-05	LGPYAQDVQQR
7(3)	XP_054855853.1	apolipoprotein E [Eublepharis macularius]	86	96	43.42	0.0021	LGPYAQDVQQR
7(3)	XP_054855853.1	apolipoprotein E [Eublepharis macularius]	86	96	40.71	0.0025	LGPYAQDVQQR
7(3)	XP_054855853.1	apolipoprotein E [Eublepharis macularius]	97	107	51.59	0.00015	LTTEVSTLSGK
7(3)	XP_054855853.1	apolipoprotein E [Eublepharis macularius]	97	107	45.68	0.00042	LTTEVSTLSGK
7(3)	XP_054855853.1	apolipoprotein E [Eublepharis macularius]	97	107	49.64	0.00048	LTTEVSTLSGK
7(3)	XP_054855853.1	apolipoprotein E [Eublepharis macularius]	97	107	47.25	0.00083	LTTEVSTLSGK
7(3)	XP_054855853.1	apolipoprotein E [Eublepharis macularius]	97	107	44.35	0.0016	LTTEVSTLSGK
7(3)	XP_054855853.1	apolipoprotein E [Eublepharis macularius]	108	116	47.56	0.0023	LRTDMEEAK	Oxidation (M)	0.000010000.0
7(3)	XP_054855853.1	apolipoprotein E [Eublepharis macularius]	108	116	38.15	0.0083	LRTDMEEAK	Oxidation (M)	0.000010000.0
7(3)	XP_054855853.1	apolipoprotein E [Eublepharis macularius]	108	116	36.29	0.0097	LRTDMEEAK	Oxidation (M)	0.000010000.0
7(3)	XP_054855853.1	apolipoprotein E [Eublepharis macularius]	108	116	31.3	0.024	LRTDMEEAK	Oxidation (M)	0.000010000.0
7(3)	XP_054855853.1	apolipoprotein E [Eublepharis macularius]	110	116	31.8	0.013	TDMEEAK
7(3)	XP_054855853.1	apolipoprotein E [Eublepharis macularius]	110	116	33.76	0.015	TDMEEAK
7(3)	XP_054855853.1	apolipoprotein E [Eublepharis macularius]	110	116	33.36	0.028	TDMEEAK
7(3)	XP_054855853.1	apolipoprotein E [Eublepharis macularius]	119	127	36.95	0.003	LIQYTNDMR
7(3)	XP_054855853.1	apolipoprotein E [Eublepharis macularius]	128	138	69.42	1.3e-06	VMFDHNVEVVR
7(3)	XP_054855853.1	apolipoprotein E [Eublepharis macularius]	128	138	65.2	1.8e-06	VMFDHNVEVVR
7(3)	XP_054855853.1	apolipoprotein E [Eublepharis macularius]	128	138	68.9	2.5e-06	VMFDHNVEVVR
7(3)	XP_054855853.1	apolipoprotein E [Eublepharis macularius]	128	138	67.55	8.8e-06	VMFDHNVEVVR
7(3)	XP_054855853.1	apolipoprotein E [Eublepharis macularius]	128	138	52.53	3.4e-05	VMFDHNVEVVR
7(3)	XP_054855853.1	apolipoprotein E [Eublepharis macularius]	128	138	53.23	8.3e-05	VMFDHNVEVVR	Oxidation (M)	0.01000000000.0
7(3)	XP_054855853.1	apolipoprotein E [Eublepharis macularius]	128	138	51.97	0.00041	VMFDHNVEVVR	Oxidation (M)	0.01000000000.0
7(3)	XP_054855853.1	apolipoprotein E [Eublepharis macularius]	128	138	40.23	0.0015	VMFDHNVEVVR	Oxidation (M)	0.01000000000.0
7(3)	XP_054855853.1	apolipoprotein E [Eublepharis macularius]	128	138	40.48	0.0017	VMFDHNVEVVR	Oxidation (M)	0.01000000000.0
7(3)	XP_054855853.1	apolipoprotein E [Eublepharis macularius]	128	138	39.3	0.0038	VMFDHNVEVVR
7(3)	XP_054855853.1	apolipoprotein E [Eublepharis macularius]	128	138	37.2	0.0051	VMFDHNVEVVR
7(3)	XP_054855853.1	apolipoprotein E [Eublepharis macularius]	128	138	34.06	0.0091	VMFDHNVEVVR
7(3)	XP_054855853.1	apolipoprotein E [Eublepharis macularius]	128	138	29.2	0.019	VMFDHNVEVVR
7(3)	XP_054855853.1	apolipoprotein E [Eublepharis macularius]	139	146	40.8	0.0095	SQGEMLLR
7(3)	XP_054855853.1	apolipoprotein E [Eublepharis macularius]	139	146	33.03	0.012	SQGEMLLR	Oxidation (M)	0.00001000.0
7(3)	XP_054855853.1	apolipoprotein E [Eublepharis macularius]	139	146	33.93	0.016	SQGEMLLR	Oxidation (M)	0.00001000.0
7(3)	XP_054855853.1	apolipoprotein E [Eublepharis macularius]	152	160	57.64	0.0002	ISKDTEDLR
7(3)	XP_054855853.1	apolipoprotein E [Eublepharis macularius]	152	160	36.92	0.014	ISKDTEDLR
7(3)	XP_054855853.1	apolipoprotein E [Eublepharis macularius]	152	161	37.25	0.0077	ISKDTEDLRR
7(3)	XP_054855853.1	apolipoprotein E [Eublepharis macularius]	152	161	32.99	0.023	ISKDTEDLRR
7(3)	XP_054855853.1	apolipoprotein E [Eublepharis macularius]	163	171	39.53	0.00036	FATYAEEVR
7(3)	XP_054855853.1	apolipoprotein E [Eublepharis macularius]	163	171	40.6	0.0028	FATYAEEVR
7(3)	XP_054855853.1	apolipoprotein E [Eublepharis macularius]	183	195	43.6	0.0032	QRLEPYLSSVSEK
7(3)	XP_054855853.1	apolipoprotein E [Eublepharis macularius]	183	195	43.99	0.0041	QRLEPYLSSVSEK
7(3)	XP_054855853.1	apolipoprotein E [Eublepharis macularius]	183	199	60.57	2.3e-05	QRLEPYLSSVSEKGLQR	Methyl (K)	0.00000000000020000.0
7(3)	XP_054855853.1	apolipoprotein E [Eublepharis macularius]	183	199	51.46	0.00031	QRLEPYLSSVSEKGLQR	Methyl (K)	0.00000000000020000.0
7(3)	XP_054855853.1	apolipoprotein E [Eublepharis macularius]	183	199	40.83	0.0012	QRLEPYLSSVSEKGLQR	Methyl (K)	0.00000000000020000.0
7(3)	XP_054855853.1	apolipoprotein E [Eublepharis macularius]	185	195	54.58	0.00045	LEPYLSSVSEK
7(3)	XP_054855853.1	apolipoprotein E [Eublepharis macularius]	185	195	48.07	0.002	LEPYLSSVSEK
7(3)	XP_054855853.1	apolipoprotein E [Eublepharis macularius]	185	195	46.17	0.0021	LEPYLSSVSEK
7(3)	XP_054855853.1	apolipoprotein E [Eublepharis macularius]	185	195	40.27	0.0024	LEPYLSSVSEK
7(3)	XP_054855853.1	apolipoprotein E [Eublepharis macularius]	185	195	42.13	0.0065	LEPYLSSVSEK
7(3)	XP_054855853.1	apolipoprotein E [Eublepharis macularius]	185	199	75.32	3.5e-06	LEPYLSSVSEKGLQR	Methyl (K)	0.000000000020000.0
7(3)	XP_054855853.1	apolipoprotein E [Eublepharis macularius]	185	199	66.53	1.3e-05	LEPYLSSVSEKGLQR	Methyl (K)	0.000000000020000.0
7(3)	XP_054855853.1	apolipoprotein E [Eublepharis macularius]	185	199	56.61	0.0002	LEPYLSSVSEKGLQR	Methyl (K)	0.000000000020000.0
7(3)	XP_054855853.1	apolipoprotein E [Eublepharis macularius]	185	199	54.6	0.00024	LEPYLSSVSEKGLQR	Methyl (K)	0.000000000020000.0
7(3)	XP_054855853.1	apolipoprotein E [Eublepharis macularius]	185	199	46.65	0.00027	LEPYLSSVSEKGLQR	Methyl (K)	0.000000000020000.0
7(3)	XP_054855853.1	apolipoprotein E [Eublepharis macularius]	185	199	43.54	0.0018	LEPYLSSVSEKGLQR	Methyl (K)	0.000000000020000.0
7(3)	XP_054855853.1	apolipoprotein E [Eublepharis macularius]	188	195	35.62	0.022	YLSSVSEK
7(3)	XP_054855853.1	apolipoprotein E [Eublepharis macularius]	190	199	61.47	0.00011	SSVSEKGLQR	Methyl (K)	0.0000020000.0
7(3)	XP_054855853.1	apolipoprotein E [Eublepharis macularius]	190	199	56.1	0.00038	SSVSEKGLQR	Methyl (K)	0.0000020000.0
7(3)	XP_054855853.1	apolipoprotein E [Eublepharis macularius]	191	199	56.07	0.00044	SVSEKGLQR	Methyl (K)	0.000020000.0
7(3)	XP_054855853.1	apolipoprotein E [Eublepharis macularius]	191	199	47.32	0.0032	SVSEKGLQR	Methyl (K)	0.000020000.0
7(3)	XP_054855853.1	apolipoprotein E [Eublepharis macularius]	196	212	68.09	2.4e-06	GLQRVQALQQAIGEQGR
7(3)	XP_054855853.1	apolipoprotein E [Eublepharis macularius]	196	212	61.1	7.8e-06	GLQRVQALQQAIGEQGR
7(3)	XP_054855853.1	apolipoprotein E [Eublepharis macularius]	196	212	59.02	1.3e-05	GLQRVQALQQAIGEQGR
7(3)	XP_054855853.1	apolipoprotein E [Eublepharis macularius]	196	212	48.95	0.00087	GLQRVQALQQAIGEQGR
7(3)	XP_054855853.1	apolipoprotein E [Eublepharis macularius]	196	212	40.43	0.0041	GLQRVQALQQAIGEQGR
7(3)	XP_054855853.1	apolipoprotein E [Eublepharis macularius]	199	212	78.69	4.6e-08	RVQALQQAIGEQGR
7(3)	XP_054855853.1	apolipoprotein E [Eublepharis macularius]	199	212	71.05	7.4e-07	RVQALQQAIGEQGR
7(3)	XP_054855853.1	apolipoprotein E [Eublepharis macularius]	200	212	97.93	1.1e-08	VQALQQAIGEQGR
7(3)	XP_054855853.1	apolipoprotein E [Eublepharis macularius]	200	212	96.07	3.6e-08	VQALQQAIGEQGR
7(3)	XP_054855853.1	apolipoprotein E [Eublepharis macularius]	200	212	91.86	3.6e-08	VQALQQAIGEQGR
7(3)	XP_054855853.1	apolipoprotein E [Eublepharis macularius]	200	212	92.55	4.5e-08	VQALQQAIGEQGR
7(3)	XP_054855853.1	apolipoprotein E [Eublepharis macularius]	200	212	90.87	6.7e-08	VQALQQAIGEQGR
7(3)	XP_054855853.1	apolipoprotein E [Eublepharis macularius]	200	212	86.36	3.4e-07	VQALQQAIGEQGR
7(3)	XP_054855853.1	apolipoprotein E [Eublepharis macularius]	200	212	81.43	5.8e-07	VQALQQAIGEQGR
7(3)	XP_054855853.1	apolipoprotein E [Eublepharis macularius]	200	212	80.61	7.1e-07	VQALQQAIGEQGR
7(3)	XP_054855853.1	apolipoprotein E [Eublepharis macularius]	200	212	77.61	8.3e-07	VQALQQAIGEQGR
7(3)	XP_054855853.1	apolipoprotein E [Eublepharis macularius]	200	212	75.61	2.2e-06	VQALQQAIGEQGR
7(3)	XP_054855853.1	apolipoprotein E [Eublepharis macularius]	200	212	50.4	0.00016	VQALQQAIGEQGR
7(3)	XP_054855853.1	apolipoprotein E [Eublepharis macularius]	200	212	20.19	0.023	VQALQQAIGEQGR
7(3)	XP_054855853.1	apolipoprotein E [Eublepharis macularius]	200	221	61.56	9.5e-05	VQALQQAIGEQGRMVQEQFNAR
7(3)	XP_054855853.1	apolipoprotein E [Eublepharis macularius]	200	221	48.48	0.00036	VQALQQAIGEQGRMVQEQFNAR
7(3)	XP_054855853.1	apolipoprotein E [Eublepharis macularius]	213	221	68.03	4.8e-06	MVQEQFNAR
7(3)	XP_054855853.1	apolipoprotein E [Eublepharis macularius]	213	221	67.47	4.8e-06	MVQEQFNAR
7(3)	XP_054855853.1	apolipoprotein E [Eublepharis macularius]	213	221	67.83	5.3e-06	MVQEQFNAR
7(3)	XP_054855853.1	apolipoprotein E [Eublepharis macularius]	213	221	61.27	3.8e-05	MVQEQFNAR	Oxidation (M)	0.100000000.0
7(3)	XP_054855853.1	apolipoprotein E [Eublepharis macularius]	213	221	56.13	7.5e-05	MVQEQFNAR
7(3)	XP_054855853.1	apolipoprotein E [Eublepharis macularius]	213	221	50.85	0.00011	MVQEQFNAR
7(3)	XP_054855853.1	apolipoprotein E [Eublepharis macularius]	213	221	50.72	0.00016	MVQEQFNAR	Oxidation (M)	0.100000000.0
7(3)	XP_054855853.1	apolipoprotein E [Eublepharis macularius]	213	221	53.38	0.00017	MVQEQFNAR	Oxidation (M)	0.100000000.0
7(3)	XP_054855853.1	apolipoprotein E [Eublepharis macularius]	213	221	48.77	0.00036	MVQEQFNAR	Oxidation (M)	0.100000000.0
7(3)	XP_054855853.1	apolipoprotein E [Eublepharis macularius]	213	221	50.37	0.0004	MVQEQFNAR
7(3)	XP_054855853.1	apolipoprotein E [Eublepharis macularius]	213	221	33.62	0.0066	MVQEQFNAR
7(3)	XP_054855853.1	apolipoprotein E [Eublepharis macularius]	213	221	37.32	0.014	MVQEQFNAR
7(3)	XP_054855853.1	apolipoprotein E [Eublepharis macularius]	222	228	28.12	0.0023	AQELQDH
7(3)	XP_054855853.1	apolipoprotein E [Eublepharis macularius]	222	228	28.7	0.0038	AQELQDH
7(3)	XP_054855853.1	apolipoprotein E [Eublepharis macularius]	222	228	24.42	0.0051	AQELQDH
7(3)	XP_054855853.1	apolipoprotein E [Eublepharis macularius]	222	228	27.75	0.008	AQELQDH
7(3)	XP_054855853.1	apolipoprotein E [Eublepharis macularius]	222	228	25.14	0.027	AQELQDH
7(3)	XP_054855853.1	apolipoprotein E [Eublepharis macularius]	222	229	46.17	4.7e-05	AQELQDHF
7(3)	XP_054855853.1	apolipoprotein E [Eublepharis macularius]	222	229	44.05	7.4e-05	AQELQDHF
7(3)	XP_054855853.1	apolipoprotein E [Eublepharis macularius]	222	229	46.02	0.00015	AQELQDHF
7(3)	XP_054855853.1	apolipoprotein E [Eublepharis macularius]	222	229	51.53	0.0002	AQELQDHF
7(3)	XP_054855853.1	apolipoprotein E [Eublepharis macularius]	222	229	43.34	0.00031	AQELQDHF
7(3)	XP_054855853.1	apolipoprotein E [Eublepharis macularius]	222	229	40.42	0.0006	AQELQDHF
7(3)	XP_054855853.1	apolipoprotein E [Eublepharis macularius]	222	230	43.91	0.0016	AQELQDHFR
7(3)	XP_054855853.1	apolipoprotein E [Eublepharis macularius]	222	230	44.43	0.0026	AQELQDHFR
7(3)	XP_054855853.1	apolipoprotein E [Eublepharis macularius]	222	230	38.47	0.0045	AQELQDHFR
7(3)	XP_054855853.1	apolipoprotein E [Eublepharis macularius]	222	230	39.51	0.0079	AQELQDHFR
7(3)	XP_054855853.1	apolipoprotein E [Eublepharis macularius]	222	230	39.11	0.0087	AQELQDHFR
7(3)	XP_054855853.1	apolipoprotein E [Eublepharis macularius]	222	230	38.84	0.0092	AQELQDHFR
7(3)	XP_054855853.1	apolipoprotein E [Eublepharis macularius]	222	230	29.99	0.027	AQELQDHFR
7(3)	XP_054855853.1	apolipoprotein E [Eublepharis macularius]	222	230	29.54	0.029	AQELQDHFR
7(3)	XP_054855853.1	apolipoprotein E [Eublepharis macularius]	222	230	31.73	0.029	AQELQDHFR
7(3)	XP_054855853.1	apolipoprotein E [Eublepharis macularius]	222	231	59.51	1.4e-05	AQELQDHFRG
7(3)	XP_054855853.1	apolipoprotein E [Eublepharis macularius]	222	231	61.96	1.8e-05	AQELQDHFRG
7(3)	XP_054855853.1	apolipoprotein E [Eublepharis macularius]	231	246	63.41	5.4e-05	GKAEEVRENIDQVAEK
7(3)	XP_054855853.1	apolipoprotein E [Eublepharis macularius]	231	246	63.25	5.5e-05	GKAEEVRENIDQVAEK
7(3)	XP_054855853.1	apolipoprotein E [Eublepharis macularius]	231	246	34.5	0.0096	GKAEEVRENIDQVAEK
7(3)	XP_054855853.1	apolipoprotein E [Eublepharis macularius]	231	246	31.69	0.013	GKAEEVRENIDQVAEK
7(3)	XP_054855853.1	apolipoprotein E [Eublepharis macularius]	231	246	26.98	0.034	GKAEEVRENIDQVAEK
7(3)	XP_054855853.1	apolipoprotein E [Eublepharis macularius]	231	246	23.41	0.044	GKAEEVRENIDQVAEK
7(3)	XP_054855853.1	apolipoprotein E [Eublepharis macularius]	233	246	47.07	0.002	AEEVRENIDQVAEK
7(3)	XP_054855853.1	apolipoprotein E [Eublepharis macularius]	238	246	35.05	0.044	ENIDQVAEK
7(3)	XP_054855853.1	apolipoprotein E [Eublepharis macularius]	247	268	68.06	7.9e-07	VREWLTPLLNDLSSQIQTLVEK
7(3)	XP_054855853.1	apolipoprotein E [Eublepharis macularius]	247	268	62.96	2.3e-06	VREWLTPLLNDLSSQIQTLVEK
7(3)	XP_054855853.1	apolipoprotein E [Eublepharis macularius]	247	268	62.44	2.4e-06	VREWLTPLLNDLSSQIQTLVEK
7(3)	XP_054855853.1	apolipoprotein E [Eublepharis macularius]	247	268	59.3	2.8e-06	VREWLTPLLNDLSSQIQTLVEK
7(3)	XP_054855853.1	apolipoprotein E [Eublepharis macularius]	247	268	65.18	4e-06	VREWLTPLLNDLSSQIQTLVEK
7(3)	XP_054855853.1	apolipoprotein E [Eublepharis macularius]	247	268	57.58	6.5e-06	VREWLTPLLNDLSSQIQTLVEK
7(3)	XP_054855853.1	apolipoprotein E [Eublepharis macularius]	247	268	56.95	1.5e-05	VREWLTPLLNDLSSQIQTLVEK
7(3)	XP_054855853.1	apolipoprotein E [Eublepharis macularius]	247	268	52.76	6.4e-05	VREWLTPLLNDLSSQIQTLVEK
7(3)	XP_054855853.1	apolipoprotein E [Eublepharis macularius]	247	268	48.19	0.00014	VREWLTPLLNDLSSQIQTLVEK
7(3)	XP_054855853.1	apolipoprotein E [Eublepharis macularius]	247	268	45.54	0.00048	VREWLTPLLNDLSSQIQTLVEK
7(3)	XP_054855853.1	apolipoprotein E [Eublepharis macularius]	247	268	30.63	0.0013	VREWLTPLLNDLSSQIQTLVEK
7(3)	XP_054855853.1	apolipoprotein E [Eublepharis macularius]	247	268	32.35	0.0016	VREWLTPLLNDLSSQIQTLVEK
7(3)	XP_054855853.1	apolipoprotein E [Eublepharis macularius]	247	268	28	0.0029	VREWLTPLLNDLSSQIQTLVEK
7(3)	XP_054855853.1	apolipoprotein E [Eublepharis macularius]	247	268	25.86	0.0038	VREWLTPLLNDLSSQIQTLVEK
7(3)	XP_054855853.1	apolipoprotein E [Eublepharis macularius]	247	268	23.12	0.0075	VREWLTPLLNDLSSQIQTLVEK
7(3)	XP_054855853.1	apolipoprotein E [Eublepharis macularius]	247	270	34	0.0092	VREWLTPLLNDLSSQIQTLVEKVK	Methyl (K)	0.000000000000000000000002.0
7(3)	XP_054855853.1	apolipoprotein E [Eublepharis macularius]	247	270	33.25	0.011	VREWLTPLLNDLSSQIQTLVEKVK	Methyl (K)	0.000000000000000000000002.0
7(3)	XP_054855853.1	apolipoprotein E [Eublepharis macularius]	247	270	19.08	0.029	VREWLTPLLNDLSSQIQTLVEKVK	Methyl (K)	0.000000000000000000000200.0
7(3)	XP_054855853.1	apolipoprotein E [Eublepharis macularius]	249	268	111.06	2e-10	EWLTPLLNDLSSQIQTLVEK
7(3)	XP_054855853.1	apolipoprotein E [Eublepharis macularius]	249	268	93.34	3.4e-09	EWLTPLLNDLSSQIQTLVEK
7(3)	XP_054855853.1	apolipoprotein E [Eublepharis macularius]	249	268	54.37	8e-06	EWLTPLLNDLSSQIQTLVEK
7(3)	XP_054855853.1	apolipoprotein E [Eublepharis macularius]	249	268	60.21	9.8e-06	EWLTPLLNDLSSQIQTLVEK
7(3)	XP_054855853.1	apolipoprotein E [Eublepharis macularius]	249	268	59.6	1.3e-05	EWLTPLLNDLSSQIQTLVEK
7(3)	XP_054855853.1	apolipoprotein E [Eublepharis macularius]	249	268	55.39	1.8e-05	EWLTPLLNDLSSQIQTLVEK
7(3)	XP_054855853.1	apolipoprotein E [Eublepharis macularius]	249	268	47.95	0.0003	EWLTPLLNDLSSQIQTLVEK
7(3)	XP_054855853.1	apolipoprotein E [Eublepharis macularius]	249	268	37.62	0.00044	EWLTPLLNDLSSQIQTLVEK
7(3)	XP_054855853.1	apolipoprotein E [Eublepharis macularius]	249	268	52.79	0.00059	EWLTPLLNDLSSQIQTLVEK
7(3)	XP_054855853.1	apolipoprotein E [Eublepharis macularius]	249	268	34.82	0.0024	EWLTPLLNDLSSQIQTLVEK
7(3)	XP_054855853.1	apolipoprotein E [Eublepharis macularius]	249	268	26.6	0.0073	EWLTPLLNDLSSQIQTLVEK
7(3)	XP_054855853.1	apolipoprotein E [Eublepharis macularius]	257	268	80.97	1.4e-06	DLSSQIQTLVEK
7(3)	XP_054855853.1	apolipoprotein E [Eublepharis macularius]	257	268	64.46	2.5e-05	DLSSQIQTLVEK

## Sheet: Supplementary Table S5
Supplementary Table S5. Case information
Case	Sample	Sex	Age	Body weight (g)	Clinical history	Histopathological diagnosis
1	B	F	NA	70	Anorexia, abdominal distension, degenerate egg in coelomic cavity	Cholesterol granuloma
2	B	F	NA	60	Anorexia and constipation more than one month, enterotomy to extract foreign bodies	Cholesterol granuloma
3	B	F	10 years	56	Anorexia, excision of oral mass	Cholesterol granuloma
4	B	F	7 years 5 months	43	Hematemesis	Cholesterol granuloma, amyloid deposition
5	N	F	3 years	50	NA	Cholesterol granuloma, amyloid deposition
6	N	F	13 years	37	NA	Cholesterol granuloma, amyloid deposition
7	N	F	14 years	47	Abdominal distension more than one year, emaciation	Cholesterol granuloma, amyloid deposition
8	N	M	NA	36	Anorexia more than three weeks	Cholesterol granuloma, amyloid deposition, nectotizing and granulomatous cholecystitis with intralesional bacteria, renal tubular degeneration and necrosis, renal fibrosis, granulomatous inflammation with intralesional urate deposition
9	B	M	6 years 6 months	75	Anorexia more than one month	Cholesterol granuloma
Abbreviation: B, biopsy; N, necropsy; F, female; M, male; NA, not available.
